# Supplementary material for: Development of Melanocortin 4 Receptor Agonists by Exploiting Animal-Derived Macrocyclic, Disulfide-Rich Peptide Scaffolds
Source: ACS Pharmacol Transl Sci. 2023 Sep 26;6(10):1373–81. doi: 10.1021/acsptsci.3c00090 (PMC10580383; doi:10.1021/acsptsci.3c00090)
Supplement: Supplementary file 2 — pt3c00090_si_002.xlsx [file pt3c00090_si_002.xlsx]

## Sheet: Ta1LP
Time (sec)	NDP-α-MSH			Ta1LP1			Ta1LP2			Ta1LP3
34	0.0052847	0.0068364	0.0100571	0.0004489	-0.0036441	0.0003252	-0.0076989	-0.0022522	-0.0042132	-0.0143584	0.004322	0.0049965
50	0.0164341	0.0023749	0.0025751	0.0102597	-0.0006659	-0.0029742	0.0043882	-0.0043122	-0.003602	0.0045244	0.0029492	-0.0013681
67	0.0070497	-0.0007534	0.0046308	0.0032962	-0.0017738	-0.0018325	-0.0033786	-0.0103168	-0.0040929	-0.0066002	0.0022692	0.0017764
83	0.0041958	0.0111853	0.00034	0.0085652	0.0035435	-0.001868	0.0030552	-0.0008589	-0.0075605	-0.0030162	0.0073545	-0.005425
99	0.0051093	0.0114053	0.0060862	0.0015542	-0.0006049	0.002539	-0.001577	-0.0031734	-0.0007049	-0.0039226	-0.0022316	0.0008647
116	0.0065374	0.0144401	0.0029803	0.0045408	0.00004265	-0.0049057	-0.003896	0.0007665	-0.0080164	-0.0027202	0.0052531	-0.0030011
132	0.0031261	0.0108216	0.0024533	0.0082068	0.0007519	-0.00598	-0.0007326	0.000228	-0.0032932	0.0018806	0.0104027	0.0022333
148	0.0043781	0.0058231	0.0034653	0.0038037	0.0022899	-0.0046685	0.000666	0.0032091	-0.002798	0.0024939	-0.0000487	-0.005182
165	0.0040479	0.0050251	0.0028535	0.0034785	-0.0017268	-0.0035161	0.0025336	-0.00029	-0.0130109	0.0001425	0.001124	-0.0051885
181	0.0096366	0.0079942	0.001416	0.004468	-0.001625	-0.0059233	0.0011262	-0.0019335	-0.0095063	-0.0060914	0.0068935	0.006538
197	0.0054768	0.0119568	0.0121101	-0.0019344	-0.0017157	-0.0019986	0.0006606	0.00031	0.0024296	-0.0048505	0.0071841	0.0119322
214	0.0106719	0.0105345	0.0071393	-0.0021257	0.0007054	-0.007662	0.0020074	0.0001191	-0.0049341	-0.0036118	0.0089628	0.0056975
230	0.0033262	0.0081697	-0.0009507	-0.0004556	0.0017973	-0.004945	-0.0034811	-0.0000205	-0.0080392	-0.0120476	0.0093078	-0.0032504
246	0.0092699	0.0069168	0.0023477	0.0048457	0.0020616	-0.000898	0.0004462	-0.001035	-0.0045441	-0.0037531	0.0033148	0.0013863
263	0.0063793	0.0050767	0.004087	0.0083776	-0.0022703	-0.0020103	0.0010144	-0.0040094	-0.0053806	-0.0057438	0.0029005	-0.0017437
279	0.0110067	0.0039249	0.0066146	0.0104306	0.0034475	0.0038838	-0.0049077	0.0004691	-0.0059516	-0.0036069	0.0088097	-0.0001607
295	-0.0015862	-0.4381984*	-0.440576*	-0.446112*	-0.4381984*	-0.440576*	-0.0052013	-0.0054144	-0.002275	-0.4461117	0.0177196	0.001667
312	0.0003934	0.001593	-0.441049*	0.0283437	-0.4291618*	-0.441049*	0.0325818	0.0100652	0.0158478	-0.002248	0.0289475	0.011674
328	0.0313437	0.024175	0.033511	0.0316889	0.0199361	0.0184804	0.0187907	0.0164722	0.0066093	0.0120602	0.0317485	0.0209533
344	0.016163	0.0254663	0.0149994	0.023524	0.0175329	0.0032967	0.0092785	0.0154875	-0.0054961	0.0037709	0.0394267	0.003243
361	0.0189915	0.0226921	0.02622	0.0299285	0.0202328	0.0123743	0.0192253	0.0148193	0.0032409	0.0094409	0.0360287	0.012522
377	0.0153114	0.0285936	0.0209138	0.0149432	0.0171037	0.0193625	0.0123668	0.014564	0.001586	0.0006046	0.0309061	0.0059643
393	0.0273581	0.0318564	0.0160716	0.0201544	0.0203715	0.0232463	0.016342	0.0189798	-0.0018651	0.0169177	0.0383907	0.011674
409	0.0286269	0.0288652	0.0241094	0.0220914	0.0203291	0.0193622	0.016319	0.0152944	0.0041352	0.0169636	0.0435616	0.0189078
426	0.0218702	0.0318653	0.0155067	0.0254223	0.0250017	0.012096	0.0126858	0.0168138	0.0009905	0.0150366	0.0342884	0.0157543
442	0.0350387	0.0235003	0.0256029	0.0397158	0.0205707	0.0226763	0.0222231	0.0167323	0.0057685	0.0188442	0.033475	0.0228616
458	0.0101156	0.0290797	0.026246	0.0187569	0.0213048	0.0231892	0.0010701	0.0222947	0.0053856	-0.006345	0.0369471	0.0211923
475	0.0192098	0.0253214	0.0297198	0.0273289	0.0162527	0.0158922	0.0155385	0.0155077	0.0015067	0.0102758	0.0269324	0.0153406
491	0.0215788	0.0317046	0.0250201	0.0181327	0.0193557	0.0058945	0.0133426	0.0165736	-0.0024572	0.0052704	0.0371898	0.0168213
507	0.0172108	0.0316924	0.018661	0.0147799	0.0231974	0.0100093	0.0114602	0.0171523	0.00008325	0.000794	0.0317206	0.0146555
524	0.0076425	0.0294133	0.025382	0.0180355	0.0180825	0.016999	0.01053	0.0168854	-0.0005874	0.0056334	0.0321375	0.0156318
540	0.0143512	0.0311117	0.013097	0.027288	0.0195709	0.0099045	0.0131395	0.0197184	-0.0068607	0.0083305	0.0382968	0.0134867
556	0.022061	0.028279	0.0159688	0.0272747	0.0172752	0.0108295	0.0136608	0.015686	-0.001045	0.017936	0.0340624	0.0055649
573	0.0266605	0.0226593	0.0162407	0.0289751	0.0136758	0.0118562	0.0115896	0.0151793	0.0031189	0.0058584	0.036421	0.0090103
589	0.0224167	0.0324303	0.0362879	0.0211214	0.0260118	0.0222773	0.0117034	0.0203606	0.0133821	0.0142646	0.0280895	0.0138933
605	0.0189766	0.0284568	0.0223438	0.0219831	0.0204648	0.006982	0.0209513	0.0165722	-0.0006206	0.0036028	0.0362901	0.0183944
622	0.0196093	0.0233726	0.0296743	0.0262347	0.0132666	0.0163128	0.0234379	0.0105919	0.004733	0.0089641	0.0309758	0.0106179
638	0.0210304	0.0249196	0.0337136	0.0169396	0.0172134	0.0251222	0.0128245	0.010693	0.0144175	0.0189532	0.0296525	0.0185148
654	0.014204	0.0255066	0.0255028	0.0239977	0.0166991	0.0151982	0.0203735	0.012731	-0.0016222	0.0088285	0.0377135	0.0075746
671	0.0131864	0.0237816	0.0200766	0.013823	0.0161394	0.0090099	0.014576	0.0147837	-0.0048964	0.0133385	0.0335821	0.0055465
687	0.0183229	0.0235565	0.0220329	0.0246983	0.0190858	0.0126684	0.0141983	0.0154573	0.0030862	0.0144075	0.0335961	0.0148667
703	0.0262792	0.0238222	0.018845	0.0312843	0.0197135	0.013426	0.0262388	0.0176857	-0.0016856	0.0201184	0.0339895	0.0080023
720	0.0149848	0.0262081	0.0151896	0.0190885	0.016444	0.0038796	0.0101326	0.0162901	-0.0021428	0.0101062	0.0363305	0.0078246
736	0.0144291	0.0285086	0.0261722	0.0242322	0.018596	0.0121841	0.0103298	0.0137084	0.0065867	0.0066273	0.0391779	0.0129239
752	0.0142001	0.028981	0.0237517	0.0233651	0.0228659	0.0109658	0.0080454	0.0144011	-0.0032862	0.0080514	0.0312192	0.0154943
769	0.0224213	0.0262113	0.0158186	0.0239324	0.0208654	0.0177435	0.0115053	0.0143427	-0.0087004	0.0141647	0.0304198	0.0108172
785	0.011809	0.0224666	0.0163944	0.0198984	0.0160922	0.023415	0.0126039	0.0147753	0.0035487	0.0085495	0.0372419	0.0113918
801	0.0176509	0.0256347	0.0217263	0.0184454	0.0181497	0.0151652	0.012779	0.0188641	-0.006812	0.0059731	0.0342498	0.0087838
818	0.0193107	0.0225524	0.0216995	0.0165457	0.0163146	0.017214	0.0096026	0.0162579	-0.0019173	0.0024593	0.0316375	0.0126795
834	0.0178447	0.0263369	0.0178059	0.0178684	0.0163115	0.019925	0.0130731	0.0159473	0.0063114	0.0115081	0.0267755	0.016047
850	0.0151269	0.0233538	0.0139308	0.024101	0.0175165	0.012593	0.0151848	0.017349	-0.003367	0.0167406	0.0371355	0.0039631
867	0.017678	0.0270101	0.0230029	0.0125206	0.0175922	0.0177417	0.0108705	0.0200417	0.0088725	0.0053234	0.0338069	0.019421
883	0.0196513	0.0235718	0.0178759	0.0228684	0.0128665	0.0177769	0.0157874	0.0138395	0.0042196	0.0046011	0.029432	0.0135906
899	0.0158567	0.0214094	0.0217032	0.0218303	0.0128472	0.0125361	0.0129675	0.014401	-0.0007218	0.0110168	0.0274962	0.0103143
915	0.0231717	0.0196671	0.0104133	0.0321889	0.0189371	0.0042321	0.0160762	0.0187422	-0.0077729	0.0084668	0.0307598	0.0104704
932	0.0288042	0.0225198	0.0314002	0.0275814	0.0170624	0.0184878	0.0251907	0.017776	0.0069463	0.0160219	0.032213	0.0162958
948	0.0178424	0.0244152	0.0228714	0.0167297	0.0163953	0.0193429	0.0116439	0.0145233	0.0091017	0.0074898	0.0281014	0.01479
964	0.0045441	0.0266127	0.0185082	0.0073129	0.0199678	0.013669	-0.0022435	0.0183315	0.0073866	0.0025811	0.0369225	0.0085485
981	0.0030837	0.0258276	0.020561	0.0174537	0.015285	0.0163956	0.0107377	0.0136196	0.0117679	0.0069019	0.0273921	0.0223368
997	-0.0037368	0.0206788	0.0258575	0.007095	0.0136287	0.020589	0.0021992	0.0098419	0.0106515	-0.0001807	0.0259236	0.0215132
1013	0.0185652	0.0249155	0.0210401	0.0197603	0.0214319	0.0185643	0.0144266	0.0176128	0.0001307	0.0059457	0.0292043	0.0056277
1030	0.007717	0.0255855	0.0212349	0.0219394	0.0196485	0.0159592	0.0203928	0.0149835	-0.001092	0.0090115	0.0377103	0.0165252
1046	-0.0031021	0.0238411	0.0191943	0.0108713	0.0189447	0.0055029	0.0074985	0.0164923	-0.0017646	0.0066893	0.0363171	0.0110342
1062	0.0144279	0.0192014	0.0232982	0.0180485	0.0168122	0.0211178	0.0170742	0.0121179	0.0108922	0.0048916	0.0281117	0.0168809
1079	0.025192	0.0182134	0.0252638	0.0123609	0.0148509	0.0160033	0.0194622	0.0116009	0.0074514	0.0126205	0.0294069	0.010003
1095	0.0154991	0.0142681	0.0225547	0.0208645	0.0118073	0.0136825	0.0227894	0.0071794	-0.0023168	0.020929	0.024208	0.0096822
1111	0.0115657	0.0230196	0.0148746	0.0206924	0.0180676	0.0218756	0.0228841	0.0163263	-0.0028673	0.0132914	0.0342903	0.0093283
1128	0.0210258	0.023486	0.0168213	0.020161	0.019362	0.0116513	0.0189989	0.0202833	-0.0054491	0.0044509	0.0324379	0.0135909
1144	0.0295722	0.0187928	0.0280798	0.0197154	0.0157268	0.0121009	0.0254106	0.0165015	0.0038957	0.0111078	0.0332292	0.0137599
1160	0.0178912	0.0186571	0.021962	0.016843	0.0166551	0.0135391	0.0123013	0.011726	0.0018331	0.0085869	0.0296897	0.0104969
1177	0.0103908	0.0207138	0.0337716	0.0117003	0.012509	0.0282267	0.0038123	0.0102376	0.008282	0.007073	0.0224787	0.0245011
1193	0.0095466	0.0232126	0.0299332	0.0108399	0.0177878	0.0209726	0.0066213	0.0168919	0.0036086	0.0030594	0.0303413	0.0159249
1209	0.0143953	0.0200671	0.017164	0.0150472	0.0147663	0.0144417	0.0138818	0.0162828	0.0048048	0.0091542	0.0311465	0.0120974
1226	0.0045582	0.0237347	0.0150102	0.0085614	0.0196021	0.0123288	0.0111697	0.0152085	0.0019022	0.0144542	0.037229	0.0127672
1242	0.0157097	0.0225915	0.0296437	0.0147618	0.0172492	0.0108807	0.0050468	0.0151677	0.0060515	0.0125293	0.0327776	0.0102393
1258	0.0220546	0.0199059	0.0269919	0.0277817	0.0168009	0.0109196	0.0139679	0.0192223	0.003543	-0.0028055	0.0287206	0.0157695
1275	0.0156678	0.027753	0.0185309	0.0319789	0.0241957	0.0088545	0.0198813	0.0226743	0.0030422	0.0189969	0.0334152	0.0083444
1291	0.0214616	0.0288387	0.0146021	0.0364291	0.0203421	0.007038	0.0152078	0.0220078	-0.0055839	0.0105971	0.0355282	0.0048239
1307	0.0197228	0.0306513	0.0147209	0.0375489	0.0173161	0.0117396	0.0182966	0.0159646	-0.0010438	0.0209338	0.0369076	0.0059985
1324	0.0133924	0.0195184	0.0119112	0.0349637	0.0152228	0.0051804	0.015068	0.0111404	-0.0026812	0.0121417	0.0297498	0.0130096
1340	0.0190825	0.0219165	0.0227489	0.022039	0.0103512	0.0211261	0.0077071	0.0132837	0.007941	0.0179624	0.0316469	0.0125216
1356	0.0155764	0.0202626	0.0187566	0.0212173	0.0152214	0.0136918	0.0111318	0.0155344	0.0034934	0.0154136	0.031384	-0.0006948
1373	0.0196677	0.0229194	0.0135464	0.0293216	0.0173629	0.0062687	0.0183731	0.0147394	-0.0007173	0.020405	0.0252535	0.0074129
1389	0.0102644	0.0275081	0.0252063	0.0191975	0.0176106	0.0178737	-0.0003925	0.0182147	0.0083116	0.0103653	0.0346798	0.0157269
1405	0.0107173	0.0278386	0.0095241	0.0129453	0.0189367	0.0083377	0.0110882	0.0185305	-0.0084894	0.0069416	0.0404003	0.0065205
1421	0.0094305	0.019015	0.0101853	0.0034382	0.0137773	0.004992	0.0131233	0.0153823	-0.0120958	0.0079476	0.0321984	0.007127
1438	0.0028252	0.0157199	0.0210614	-0.0028249	0.0138941	0.0093995	0.0019024	0.0165808	0.0003406	-0.0124873	0.0266186	0.009022
1454	0.0122235	0.0222101	0.0253315	0.0185756	0.0171258	0.0124837	0.012903	0.0171119	0.0001822	-0.0019481	0.0329834	0.0158292
1470	0.0107484	0.0214523	0.029461	0.0172907	0.0122328	0.0199428	0.0106659	0.0164107	0.0024136	-0.0029541	0.0321729	0.0130523
1487	0.0143664	0.0222294	0.0297144	0.0148188	0.014479	0.0215169	0.0102983	0.0191769	0.0095516	0.0017232	0.0307712	0.0275669
1503	0.0178814	0.0206274	0.0203557	0.0226119	0.0187217	0.0301366	0.0066776	0.0184474	0.0042741	0.0106433	0.0336048	0.0104602
1519	0.0111498	0.0220445	0.0188022	0.0200956	0.0163896	0.0218981	0.0055852	0.0201874	-0.0038966	0.002093	0.0253855	0.0093205
1536	0.0237521	0.024946	0.0192908	0.0266679	0.0162865	0.0126298	0.0209297	0.0222124	0.002907	0.0173197	0.020309	0.012367
1552	0.0184832	0.0182049	0.0242313	0.0164222	0.0217438	0.0134349	0.0175827	0.0171608	0.0019651	-0.0037692	0.0246993	0.0065564
1568	0.0107614	0.0214947	0.0198611	0.0085292	0.0184117	0.0075911	0.005519	0.0135909	0.0010068	0.0069245	0.0304079	0.0048797
1585	0.0062615	0.0212692	0.0115149	0.0231429	0.0210135	0.0042456	0.0152076	0.012767	-0.0032814	0.0078989	0.0288561	0.0149999
1601	0.015278	0.0253312	0.0201786	0.0243111	0.0172083	0.0058425	0.0225932	0.0143573	-0.0026025	0.0136294	0.0339705	0.0016022
1617	0.0098234	0.0166083	0.0205683	0.014721	0.010231	0.003656	0.0068029	0.014733	0.0016163	0.0058994	0.0287799	0.0073475
1634	0.0170975	0.019135	0.014427	0.0204538	0.0162852	0.0022674	0.0056141	0.0148991	0.0024479	0.0041975	0.0315185	0.0040391
1650	0.0044348	0.024185	0.0105148	0.0090389	0.0170608	0.0090119	0.0036004	0.014313	-0.00659	0.0028838	0.0283637	0.0039559
1666	0.0083611	0.0186741	0.0165874	0.0239254	0.0160006	0.0140127	0.0062241	0.0146338	-0.0017026	0.0053285	0.0291234	0.0121416
1683	0.0159506	0.0200363	0.0254864	0.0252992	0.0181944	0.0164902	0.0065735	0.0163416	0.0075107	0.0002779	0.0291537	0.0170567
1699	0.0180102	0.0184874	0.029953	0.0222535	0.0141206	0.0184591	0.01603	0.0178617	0.0093786	0.0114639	0.0314975	0.0192164
1715	0.0067949	0.0159319	0.0112311	0.0184468	0.0104638	0.0038677	0.0117523	0.0124493	-0.0055352	0.0122127	0.0247493	0.004007
1732	0.0123054	0.0275233	0.0240109	0.0247002	0.0236065	0.0171745	0.0189215	0.0183933	0.0086952	0.009613	0.0366405	0.015458
1748	0.028916	0.0200576	0.0336135	0.0360075	0.020713	0.0300174	0.0284842	0.0185277	0.0108306	0.0183724	0.0348757	0.0227623
1764	0.0012868	0.0241804	0.0154737	0.0289742	0.0184613	0.014387	0.0153585	0.0158387	-0.003539	0.0082672	0.0341985	0.0090827
1781	-0.0003354	0.0180068	0.0186782	0.0183385	0.0170749	0.0187044	0.0153518	0.0208689	0.001225	0.0093555	0.0317694	0.0110037
1797	0.0231545	0.0181363	0.0328695	0.0329114	0.0173768	0.0134779	0.0199071	0.0205373	-0.0043043	0.0179364	0.0299278	0.016046
1813	0.0041677	0.0250316	0.0123265	0.0105543	0.0183428	0.0138872	0.0036887	0.0148353	-0.0088584	-0.005755	0.0406899	0.005056
1830	0.0076533	0.0210772	0.0153732	0.0252635	0.0181506	0.0191107	0.011327	0.016983	0.0018479	0.0035367	0.0366538	0.0105402
1846	0.0106599	0.0230616	0.0155076	0.0231419	0.0161014	0.0187402	0.0082305	0.0212402	0.0028693	0.005481	0.0279559	0.0068319
1862	0.0115063	0.0189373	0.0130748	0.0335301	0.0187111	0.0168933	0.0188142	0.0197388	0.0005115	0.0178441	0.0374643	0.0094003
1879	0.009167	0.0202111	0.0202214	0.0275727	0.012746	0.0103858	0.0073254	0.0155024	0.0008144	0.0116288	0.0355194	0.0086019
1895	0.0121672	0.0293808	0.0154065	0.0180693	0.0167125	0.0106118	0.0132258	0.0241207	0.0019163	0.0139316	0.0351078	0.0132316
1911	0.0072905	0.0193568	0.0181618	0.0246436	0.0124244	0.0098823	0.0118805	0.0145195	0.0011525	0.0189613	0.0273941	0.0045065
1927	0.0141111	0.0243495	0.0188678	0.0169312	0.0171738	0.0146214	0.012114	0.0198287	0.0044927	0.0022452	0.0408099	0.0087933
1944	0.0008549	0.0184449	0.0220067	0.0094164	0.0193254	0.0171084	0.0068777	0.017334	0.0003512	-0.0066293	0.0257149	0.0025982
1960	0.0058466	0.0227772	0.0139705	0.0179804	0.0177636	0.0093215	0.0097954	0.0119207	-0.0047971	0.007044	0.0374163	0.0008121
1976	0.0150473	0.0140148	0.0213781	0.0057503	0.0080836	0.009184	0.0087407	0.0092403	-0.0010418	0.0021428	0.0229126	0.00009325
1993	0.0190086	0.0200977	0.0145778	0.0169844	0.0162271	0.0166048	0.0151792	0.0159304	0.0113391	-0.00003585	0.0342538	0.0078613
2009	0.0122021	0.0234698	0.0264893	0.0137216	0.0196962	0.0149168	0.0098833	0.0164244	0.0145888	0.0040704	0.0338345	0.0148862
2025	0.0194071	0.0155204	0.0224718	0.0206455	0.0028511	0.0125313	0.0171751	0.0115134	0.0085371	0.0094401	0.0304605	0.0158134
2042	0.0114427	0.0184132	0.017364	0.0150108	0.0083606	0.0176594	0.0054574	0.0121958	0.0130058	0.0051405	0.0329506	0.002368
2058	0.0245435	0.0197193	0.0138308	0.0162368	0.0147727	0.0234264	0.0118638	0.0093918	0.018001	0.0165941	0.0296221	0.012576
2074	0.0113578	0.025294	0.0178189	0.0217693	0.0203392	0.0119429	0.0165496	0.01632	0.0110581	0.0077568	0.0411546	0.0150776
2091	0.0179813	0.0157428	0.019099	0.0122059	0.0044357	0.016125	0.0100126	0.0089986	0.0010378	0.0070506	0.026428	0.0132653
2107	0.0098428	0.0203441	0.0158449	0.0182938	0.0136565	0.0134019	0.0001289	0.0157041	0.003508	0.0059339	0.0311201	0.0174415
2123	0.0083264	0.0170303	0.0161747	0.0193168	0.0117446	0.0233139	0.0027155	0.0083697	0.0081443	0.0020373	0.0283207	0.0112469
2140	0.0146308	0.0180772	0.0079061	0.0048502	0.0144396	0.0073997	0.012383	0.0146393	0.0017104	0.00076	0.0248277	0.006986
2156	0.0170151	0.0190061	0.0194748	0.009314	0.0139895	0.0061628	0.010927	0.0179083	-0.0019519	0.0017368	0.0273689	0.0125866
2172	0.0080329	0.0190156	0.0136882	0.0161867	0.0171155	0.0181497	0.0022065	0.0138859	-0.0010013	-0.0040893	0.0246229	0.013314
2189	-0.0005851	0.0212408	0.0101884	0.0147294	0.0142699	0.0047993	-0.0003706	0.0118147	0.0019796	-0.0049694	0.0324	0.0071484
2205	0.0046134	0.0261963	0.013948	0.0195597	0.0238766	0.0064253	0.0137403	0.0173316	0.0085812	-0.002133	0.0385834	0.0083993
2221	0.0132499	0.0230388	0.0104895	0.0192795	0.0191612	0.0150322	0.0148527	0.0114982	0.0006641	0.0090531	0.0252826	0.0085568
2238	0.0002501	0.0200069	0.0211175	0.0120159	0.0161043	0.0187212	0.0044494	0.0177843	0.0012427	0.0030335	0.0374911	0.0107492
2254	0.0043468	0.015738	0.0010034	0.0194369	0.0119834	-0.00002375	0.0145447	0.0123613	-0.0067922	0.0131146	0.0286402	-0.0016322
2270	0.0128689	0.0249107	0.0120466	0.0214704	0.0146315	0.0038386	0.0129701	0.0189506	-0.0032638	0.0109033	0.0320816	0.0049689
2287	0.0170726	0.0261934	0.015825	0.0203531	0.0155242	0.0183593	0.0196257	0.0131333	-0.0023567	0.0205611	0.0352958	0.0072545
2303	0.0121482	0.0137778	0.024416	0.0103559	0.0154509	0.0235465	0.0129279	0.010945	0.0013305	0.0021789	0.0280237	0.0192802
2319	0.0142224	0.0126205	0.0157684	0.0191494	0.0142028	0.0166017	0.0066812	0.017644	0.0079795	-0.0018695	0.0327473	0.0129719
2336	0.0082499	0.0223234	0.0164914	0.0149246	0.0097522	0.0185335	0.0073229	0.0196138	0.0039473	-0.0004058	0.0282632	0.0131253
2352	0.0122086	0.0225385	0.0146046	0.0143188	0.0198627	0.0124443	0.0068787	0.0224806	-0.0057611	0.0048864	0.0359418	0.0073607
2368	0.0039388	0.0160046	0.0103538	0.0127821	0.0111726	0.0046485	0.0070558	0.0106629	-0.0042889	0.0085031	0.0231603	0.0035866
2385	0.0094406	0.0155062	0.0170671	0.0131055	0.0112269	-0.001351	0.0060655	0.0096865	-0.0012805	0.0117135	0.0312609	0.005798
2401	0.0150701	0.0170577	0.0190067	0.0301867	0.0152772	0.008584	0.0203444	0.0118717	0.0016287	0.0129976	0.0315512	0.0135343
2417	0.0217147	0.0208939	0.0178642	0.017312	0.0141605	0.0171849	0.0056407	0.0190569	0.0001464	0.0000818	0.0316424	0.0168297
2433	0.0192404	0.0264077	0.0109616	0.0278899	0.0177272	0.0106234	0.0081285	0.0161753	-0.0000463	0.0056745	0.0299953	0.0134986

## Sheet: Pr4LP
Time (sec)	NDP-α-MSH			Pr4LP1			Pr4LP2			Pr4LP3
34	0.0052847	0.0068364	0.0100571	-0.0050228	0.0061871	0.0049771	-0.0022167	-0.000949	-0.0035831	-0.0069319	0.0123822	0.0023665
50	0.0164341	0.0023749	0.0025751	0.0018517	0.0101936	0.007766	0.0081927	0.0024674	-0.0069877	0.0022739	0.0151367	-0.002953
67	0.0070497	-0.0007534	0.0046308	-0.0030145	0.0031819	0.0080441	-0.0002378	0.0008419	-0.004647	-0.0066316	0.0044292	-0.0037187
83	0.0041958	0.0111853	0.00034	0.0001025	0.0117184	-0.0011332	0.0022353	0.0023227	-0.0068057	0.0038142	0.0101497	-0.0085257
99	0.0051093	0.0114053	0.0060862	-0.0041145	0.0094705	0.0057682	0.0010867	0.0003075	-0.002917	0.0018051	0.0113586	-0.0000378
116	0.0065374	0.0144401	0.0029803	-0.0004529	0.0160197	-0.0013452	0.0011201	0.0081512	-0.0070428	-0.0010369	0.0113528	0.0007242
132	0.0031261	0.0108216	0.0024533	0.0021548	0.0100169	0.0059881	0.0027675	0.0075132	-0.0084718	0.0022412	0.0111292	-0.0018539
148	0.0043781	0.0058231	0.0034653	0.0020616	0.0109611	-0.0032776	0.0059581	0.0061494	-0.0045996	0.0026353	0.0132544	-0.0048096
165	0.0040479	0.0050251	0.0028535	-0.0024123	0.0085261	-0.001936	0.0017964	0.0018439	-0.0012273	-0.0015642	0.0036941	-0.0063063
181	0.0096366	0.0079942	0.001416	0.0013367	0.0040136	0.0044394	-0.0001517	0.0033545	-0.0023132	0.0036906	0.006953	-0.0007937
197	0.0054768	0.0119568	0.0121101	0.0001944	0.0077112	0.0067915	-0.001707	0.0083733	0.002693	-0.0001183	0.0179096	0.0038729
214	0.0106719	0.0105345	0.0071393	-0.0038865	0.0138298	0.0014108	0.0019057	0.0050578	-0.0056438	-0.0031098	0.0157732	-0.0054255
230	0.0033262	0.0081697	-0.0009507	-0.0019544	0.0061982	0.0017555	-0.0045405	0.0035675	-0.0054587	0.0002972	0.0088182	-0.0055458
246	0.0092699	0.0069168	0.0023477	-0.001233	0.0077797	0.0020118	-0.0058846	0.0001036	-0.001069	0.0011742	0.0092701	-0.0000414
263	0.0063793	0.0050767	0.004087	0.0035482	0.005569	-0.0019416	-0.0009235	0.0031974	-0.0043905	-0.0064604	0.0083511	-0.0019023
279	0.0110067	0.0039249	0.0066146	-0.0037303	0.0133813	0.0093442	0.0044556	0.0120376	-0.00385	-0.005286	0.0087902	-0.0018755
295	-0.0015862	-0.4381984*	-0.440576*	-0.4461117	0.0162429	-0.0048215	-0.4461117	-0.0076664	-0.0058908	0.0040811	0.0072441	-0.0013397
312	0.0003934	0.001593	-0.441049*	-0.0068439	0.0081295	-0.0041249	-0.0009689	-0.027291	-0.4410492	0.036168	0.0008394	0.014452
328	0.0313437	0.024175	0.033511	0.0204868	0.0320865	0.0275937	0.0130246	0.0307864	0.005107	0.0210598	0.0216176	0.0084922
344	0.016163	0.0254663	0.0149994	0.012279	0.0307681	0.013031	0.011784	0.0286787	-0.0059425	0.0134126	0.0232867	-0.0027601
361	0.0189915	0.0226921	0.02622	0.0135839	0.0343712	0.024534	0.0134328	0.0325332	-0.001559	0.0196819	0.0240169	0.0055954
377	0.0153114	0.0285936	0.0209138	0.0120252	0.0334502	0.0251464	0.0052258	0.0331336	-0.0048015	0.016026	0.024504	0.0016318
393	0.0273581	0.0318564	0.0160716	0.0197156	0.0419042	0.0253663	0.0130929	0.0339609	-0.0024458	0.0167937	0.0252063	0.0044939
409	0.0286269	0.0288652	0.0241094	0.0163867	0.0393215	0.0294555	0.0162556	0.035265	0.0080646	0.014525	0.024956	0.0065351
426	0.0218702	0.0318653	0.0155067	0.0170943	0.0394084	0.0255598	0.0160552	0.0407394	0.0016302	0.0110684	0.0300041	0.0022756
442	0.0350387	0.0235003	0.0256029	0.0297627	0.0383234	0.0327054	0.0260172	0.0330519	0.0084924	0.025305	0.0258475	0.0100104
458	0.0101156	0.0290797	0.026246	0.0044505	0.0441266	0.0269739	0.0063777	0.0374243	0.0053801	0.0124332	0.0292074	0.0081559
475	0.0192098	0.0253214	0.0297198	0.0179917	0.0385278	0.0282639	0.01121	0.0345752	0.0023299	0.0180999	0.0221133	0.0030201
491	0.0215788	0.0317046	0.0250201	0.0212415	0.041757	0.0267557	0.0139039	0.0335158	-0.0018006	0.0145908	0.0270364	0.0012321
507	0.0172108	0.0316924	0.018661	0.016921	0.0474831	0.0283766	0.0123024	0.035771	0.0010169	0.0124783	0.0296827	0.0079961
524	0.0076425	0.0294133	0.025382	0.0055013	0.0462525	0.0288813	0.0075887	0.0287122	0.0020289	0.0118963	0.0216311	0.0004305
540	0.0143512	0.0311117	0.013097	0.0170045	0.0413832	0.0230467	0.0060768	0.0366477	-0.0080101	0.0124074	0.0269059	0.0015594
556	0.022061	0.028279	0.0159688	0.0237053	0.0382625	0.0259928	0.0121893	0.0351365	-0.0059989	0.0151468	0.0282264	0.0064085
573	0.0266605	0.0226593	0.0162407	0.0228716	0.0358262	0.0242037	0.0182443	0.0364988	-0.0006698	0.0199103	0.0253105	0.0031497
589	0.0224167	0.0324303	0.0362879	0.0251994	0.0333726	0.0322647	0.0177231	0.0443567	0.0074556	0.0199164	0.031744	0.0229162
605	0.0189766	0.0284568	0.0223438	0.0146483	0.0379601	0.0215519	0.0133238	0.0351429	-0.0025918	0.018617	0.0241282	0.0082353
622	0.0196093	0.0233726	0.0296743	0.0198376	0.0397437	0.0237733	0.0169679	0.0329095	-0.0000931	0.0167179	0.0217965	0.005512
638	0.0210304	0.0249196	0.0337136	0.017551	0.0387365	0.0358701	0.009502	0.0347967	0.0037938	0.0139088	0.0250065	0.0139444
654	0.014204	0.0255066	0.0255028	0.0252196	0.0415503	0.0227834	0.0218324	0.0363191	0.0001587	0.022593	0.0216844	0.0059981
671	0.0131864	0.0237816	0.0200766	0.0079337	0.0448452	0.0208747	0.0081419	0.0371564	-0.006027	0.0174176	0.0231336	0.0002421
687	0.0183229	0.0235565	0.0220329	0.0113905	0.0417021	0.0284191	0.0077455	0.0387227	0.0047782	0.011025	0.0268106	0.0095201
703	0.0262792	0.0238222	0.018845	0.0238363	0.0352244	0.0236783	0.0207529	0.0382375	0.0010335	0.0219714	0.0229129	0.0057291
720	0.0149848	0.0262081	0.0151896	0.012273	0.038407	0.021107	0.0089421	0.0395094	-0.0022365	0.0167384	0.0242495	0.0002509
736	0.0144291	0.0285086	0.0261722	0.0131543	0.0371079	0.0318454	0.0118244	0.0380396	0.0042754	0.0146294	0.0244821	0.0112871
752	0.0142001	0.028981	0.0237517	0.0157943	0.0368132	0.0230396	0.0113927	0.0330347	0.0028467	0.0110063	0.0265941	0.0097831
769	0.0224213	0.0262113	0.0158186	0.0249096	0.0391928	0.0246004	0.014438	0.0351218	0.0031574	0.0154732	0.0262579	0.0009883
785	0.011809	0.0224666	0.0163944	0.0242091	0.0335666	0.0280838	0.0109225	0.03064	0.0003396	0.0148144	0.0193177	0.0036128
801	0.0176509	0.0256347	0.0217263	0.0152341	0.0403202	0.017921	0.0127732	0.0356222	-0.0011776	0.0151189	0.0202456	-0.001101
818	0.0193107	0.0225524	0.0216995	0.0110756	0.0380979	0.023266	0.0048555	0.0336299	-0.0018725	0.0089451	0.0165358	0.0005796
834	0.0178447	0.0263369	0.0178059	0.0141086	0.0405514	0.0317496	0.0012074	0.0332239	0.0023147	0.0123782	0.0252124	0.0057881
850	0.0151269	0.0233538	0.0139308	0.0156969	0.0420798	0.0183544	0.0092812	0.0351186	-0.0038366	0.0215749	0.0307048	-0.0030313
867	0.017678	0.0270101	0.0230029	0.0104767	0.0430398	0.021818	0.0071579	0.0354896	-0.0014489	0.0192571	0.0282063	0.0071366
883	0.0196513	0.0235718	0.0178759	0.0143267	0.029582	0.0238212	0.0038874	0.0334918	-0.0041852	0.0139064	0.0226555	0.0072726
899	0.0158567	0.0214094	0.0217032	0.0134872	0.0331684	0.0265747	0.0147497	0.0354235	0.0042963	0.0057875	0.0263242	0.0067969
915	0.0231717	0.0196671	0.0104133	0.0175509	0.0347834	0.0096147	0.020567	0.0311595	-0.0050939	0.0174521	0.0243143	-0.0070547
932	0.0288042	0.0225198	0.0314002	0.0203106	0.0377038	0.0226666	0.0171654	0.0291419	-0.0019218	0.0239798	0.0205738	0.0008237
948	0.0178424	0.0244152	0.0228714	0.016587	0.0374516	0.0277655	0.0061651	0.0319716	0.0068332	0.00804	0.0249553	0.0051867
964	0.0045441	0.0266127	0.0185082	0.0069773	0.0361463	0.0231388	0.0029123	0.0410509	-0.0013861	-0.0025136	0.0262617	0.0077794
981	0.0030837	0.0258276	0.020561	0.0179443	0.0362763	0.0292107	0.0071025	0.0340258	0.0042668	0.0119042	0.0195048	0.0105547
997	-0.0037368	0.0206788	0.0258575	0.0135737	0.038283	0.0326928	0.0072579	0.0283736	0.0089072	0.0029013	0.0230126	0.0097348
1013	0.0185652	0.0249155	0.0210401	0.0212422	0.042767	0.0247506	0.0145129	0.0385021	0.0035568	0.005783	0.0315066	0.0036097
1030	0.007717	0.0255855	0.0212349	0.0255741	0.0396275	0.0152151	0.0109041	0.0376698	-0.0009807	0.0138437	0.0311705	0.0074088
1046	-0.0031021	0.0238411	0.0191943	0.0052795	0.039695	0.0193557	0.0031171	0.0323701	-0.0024658	0.0034454	0.0270288	0.002859
1062	0.0144279	0.0192014	0.0232982	0.0161239	0.0313954	0.0323393	0.0168303	0.0274069	0.0139752	0.008371	0.0231013	0.0069315
1079	0.025192	0.0182134	0.0252638	0.0267843	0.0299188	0.0267899	0.0155414	0.0320119	0.007749	0.0115241	0.0247545	0.0015629
1095	0.0154991	0.0142681	0.0225547	0.0154512	0.0224089	0.0241231	0.016136	0.0244891	0.0019068	0.0192446	0.0139142	-0.0004292
1111	0.0115657	0.0230196	0.0148746	0.0234616	0.0340979	0.0263371	0.0187758	0.0323732	0.0031458	0.0171751	0.020615	0.0035764
1128	0.0210258	0.023486	0.0168213	0.0168318	0.0378058	0.0203836	0.0108815	0.0330087	-0.0037028	0.0103757	0.0266448	-0.0024126
1144	0.0295722	0.0187928	0.0280798	0.0297551	0.0349157	0.0230218	0.0189922	0.032478	0.0055813	0.0177311	0.0269168	0.0004092
1160	0.0178912	0.0186571	0.021962	0.0187554	0.0345052	0.0232637	0.0135309	0.0379462	-0.0015334	0.0098648	0.0265415	-0.0023224
1177	0.0103908	0.0207138	0.0337716	0.0109747	0.03231	0.0317889	0.0070593	0.0306508	0.0066763	0.0028175	0.0252149	0.014284
1193	0.0095466	0.0232126	0.0299332	0.0111881	0.042366	0.0327786	0.0054132	0.0302938	0.0070707	0.0106759	0.0232057	0.0079599
1209	0.0143953	0.0200671	0.017164	0.0189157	0.0364724	0.0260224	0.0127828	0.0345094	-0.00003055	0.0149108	0.0196777	-0.0002855
1226	0.0045582	0.0237347	0.0150102	0.0158102	0.030779	0.0246966	0.0147426	0.0385897	0.0041234	0.0119091	0.0244572	0.0030277
1242	0.0157097	0.0225915	0.0296437	0.0053739	0.0402862	0.0275734	0.0033056	0.0366547	0.0048575	0.0061585	0.0290725	0.0057522
1258	0.0220546	0.0199059	0.0269919	0.0130726	0.0379535	0.0196579	0.0083963	0.0293465	-0.0035467	0.006435	0.0239612	0.0013995
1275	0.0156678	0.027753	0.0185309	0.0265706	0.0419425	0.0160979	0.0106339	0.0336866	-0.0026008	0.0174842	0.0216224	0.0027242
1291	0.0214616	0.0288387	0.0146021	0.0298096	0.0414326	0.0201335	0.0137219	0.0384741	-0.0061132	0.0264388	0.0301451	-0.0007687
1307	0.0197228	0.0306513	0.0147209	0.0295235	0.0368335	0.0238285	0.0222049	0.0333193	-0.0040937	0.0170706	0.0287912	-0.0016775
1324	0.0133924	0.0195184	0.0119112	0.0257871	0.0365038	0.025349	0.0183579	0.0360091	-0.0036276	0.0171333	0.0209214	-0.0054997
1340	0.0190825	0.0219165	0.0227489	0.015573	0.0283421	0.0342031	0.0173906	0.0387505	0.0093868	0.0191787	0.0212197	0.0031363
1356	0.0155764	0.0202626	0.0187566	0.0098257	0.0382313	0.0279859	0.0080805	0.0383005	0.0001611	0.0106747	0.0266414	-0.0003907
1373	0.0196677	0.0229194	0.0135464	0.0214752	0.0373781	0.0174994	0.0137075	0.0386845	-0.0036253	0.0184592	0.0237447	-0.0025653
1389	0.0102644	0.0275081	0.0252063	0.0214459	0.0330353	0.0254537	0.0066871	0.0377863	0.0003118	0.0134532	0.0248098	0.0026814
1405	0.0107173	0.0278386	0.0095241	0.0180791	0.039812	0.0152583	0.0070795	0.0398275	-0.017389	0.0066117	0.029006	-0.0065303
1421	0.0094305	0.019015	0.0101853	0.0071257	0.033447	0.0159885	0.0107033	0.0344458	-0.0143143	0.0023495	0.0222317	-0.0039611
1438	0.0028252	0.0157199	0.0210614	0.0024953	0.0307366	0.030688	-0.0040676	0.0327161	0.0038323	-0.0035678	0.0237896	0.0029223
1454	0.0122235	0.0222101	0.0253315	0.0107835	0.0381591	0.0233386	0.0043363	0.035962	0.0069761	0.0084676	0.0251206	-0.005146
1470	0.0107484	0.0214523	0.029461	0.0040787	0.0403062	0.0276077	0.0025974	0.0303868	0.0094641	0.0034853	0.0240507	0.0032119
1487	0.0143664	0.0222294	0.0297144	0.0145949	0.0355691	0.0253174	0.0105059	0.0399336	0.0066747	0.012571	0.0200766	0.0093659
1503	0.0178814	0.0206274	0.0203557	0.0097859	0.037693	0.027786	0.0077287	0.0365333	0.0024837	0.017546	0.021017	0.0130663
1519	0.0111498	0.0220445	0.0188022	0.0173347	0.0383958	0.0248116	0.0104497	0.0376733	-0.0008229	0.0088892	0.0276891	0.0047733
1536	0.0237521	0.024946	0.0192908	0.0274491	0.0347351	0.0187268	0.0155318	0.0363043	0.0023738	0.0097355	0.0203748	-0.0055117
1552	0.0184832	0.0182049	0.0242313	0.0064484	0.0330662	0.019932	0.0070409	0.039115	0.0022404	0.0070106	0.0155201	-0.0019334
1568	0.0107614	0.0214947	0.0198611	0.0013249	0.0396966	0.0189547	-0.0012977	0.0353477	-0.0064676	0.0070481	0.0214277	-0.0004144
1585	0.0062615	0.0212692	0.0115149	0.0119809	0.0342496	0.0232821	0.0117461	0.0385739	-0.0118942	0.0147958	0.0225117	-0.0034701
1601	0.015278	0.0253312	0.0201786	0.0218723	0.0305513	0.0212588	0.0153734	0.0415991	-0.0018146	0.019267	0.0226193	-0.0067073
1617	0.0098234	0.0166083	0.0205683	0.0139114	0.0251299	0.0212823	-0.00117	0.0308245	-0.0019248	0.0104886	0.0215878	-0.0058441
1634	0.0170975	0.019135	0.014427	0.0110603	0.0370757	0.0292104	0.0090691	0.0283368	0.0017749	0.0073216	0.0257824	-0.0013938
1650	0.0044348	0.024185	0.0105148	0.0062338	0.0334078	0.0088119	0.0045004	0.0369306	-0.0096997	-0.0017585	0.0259523	-0.0091641
1666	0.0083611	0.0186741	0.0165874	0.017472	0.0274398	0.0241229	0.0090421	0.0396319	-0.0015414	0.0159469	0.0152692	0.0048441
1683	0.0159506	0.0200363	0.0254864	0.0142188	0.033598	0.0316904	0.009456	0.0372587	0.0027098	0.0197186	0.017665	0.0055767
1699	0.0180102	0.0184874	0.029953	0.0144215	0.0360802	0.0253474	0.0115807	0.0320264	0.0025606	0.0172636	0.0233365	0.0058947
1715	0.0067949	0.0159319	0.0112311	0.0028683	0.0350485	0.0192182	0.0037576	0.0356813	-0.0096756	0.0070699	0.0199264	-0.0054641
1732	0.0123054	0.0275233	0.0240109	0.0191381	0.0368058	0.0295094	0.0110017	0.0393331	0.0029027	0.0141501	0.0228905	0.0046277
1748	0.028916	0.0200576	0.0336135	0.0315202	0.0328818	0.0346502	0.0132064	0.0401898	0.0025846	0.0232126	0.0187703	0.0098561
1764	0.0012868	0.0241804	0.0154737	0.0124968	0.0410885	0.0238186	0.0017811	0.0374997	-0.0006316	0.0074568	0.0213066	-0.0020286
1781	-0.0003354	0.0180068	0.0186782	0.0114613	0.0377996	0.0253437	0.0062889	0.0309649	0.000326	0.0175622	0.0207354	-0.0007054
1797	0.0231545	0.0181363	0.0328695	0.0229809	0.0336977	0.0294412	0.0178092	0.0341704	-0.0009988	0.017208	0.0200145	-0.0109921
1813	0.0041677	0.0250316	0.0123265	0.0071236	0.0293877	0.0160989	-0.0041415	0.0367341	-0.0052164	-0.0041966	0.0166137	-0.0079385
1830	0.0076533	0.0210772	0.0153732	0.015835	0.0372537	0.0200917	0.012991	0.0326747	0.0006036	0.0152252	0.0176532	0.0018337
1846	0.0106599	0.0230616	0.0155076	0.0162523	0.0317199	0.0272439	0.0162106	0.0317907	-0.003656	0.0120097	0.0208571	-0.0040647
1862	0.0115063	0.0189373	0.0130748	0.0251934	0.0349679	0.0240714	0.0153612	0.040888	-0.0068846	0.0172424	0.0221014	-0.005327
1879	0.009167	0.0202111	0.0202214	0.0143675	0.037354	0.0206613	0.0073393	0.0328407	-0.0080541	0.0163178	0.0185542	-0.0036732
1895	0.0121672	0.0293808	0.0154065	0.0228024	0.0394628	0.0210049	0.0153983	0.0361577	-0.0035613	0.0163626	0.0258775	-0.0026005
1911	0.0072905	0.0193568	0.0181618	0.0215731	0.0282727	0.015327	0.0108081	0.0302943	-0.0045925	0.0120978	0.0158043	-0.0034629
1927	0.0141111	0.0243495	0.0188678	0.0161756	0.0368834	0.0203061	0.0070339	0.0284376	0.0030287	0.011727	0.0207454	0.0052309
1944	0.0008549	0.0184449	0.0220067	0.0031217	0.0343238	0.0300342	-0.0050027	0.025881	-0.0032224	-0.0010043	0.0205164	0.0059729
1960	0.0058466	0.0227772	0.0139705	0.0176174	0.0308401	0.0250341	0.0068478	0.036863	-0.0122554	0.0077479	0.0179977	-0.0053574
1976	0.0150473	0.0140148	0.0213781	0.0114303	0.0270744	0.0149794	0.0064701	0.0349403	-0.0055512	0.007344	0.0151551	-0.0050361
1993	0.0190086	0.0200977	0.0145778	0.0083573	0.0358532	0.0208548	0.005603	0.0385699	0.0001527	0.0085101	0.0197661	-0.0045883
2009	0.0122021	0.0234698	0.0264893	0.0127368	0.0382882	0.0255176	0.0045709	0.0368228	0.0073639	0.0032403	0.0211793	0.0064212
2025	0.0194071	0.0155204	0.0224718	0.0227321	0.0299739	0.0246268	0.0168159	0.0297861	0.0040662	0.0130283	0.0150796	-0.0013628
2042	0.0114427	0.0184132	0.017364	0.0055783	0.0281971	0.0227836	0.0065174	0.0388879	0.0011826	0.0064036	0.0130195	-0.0039941
2058	0.0245435	0.0197193	0.0138308	0.0141727	0.0304941	0.024935	0.0032889	0.0330688	-0.001538	0.0016597	0.0128717	0.002759
2074	0.0113578	0.025294	0.0178189	0.009559	0.0373818	0.0197595	0.0117865	0.0414336	-0.0066867	0.0005061	0.0198435	-0.0036218
2091	0.0179813	0.0157428	0.019099	0.0128607	0.0270179	0.0217755	0.0094281	0.0295787	0.0008662	0.006095	0.0102234	-0.0009576
2107	0.0098428	0.0203441	0.0158449	0.009716	0.0428126	0.0197425	0.0058102	0.0315834	0.0014352	0.0086567	0.0168095	-0.0032132
2123	0.0083264	0.0170303	0.0161747	0.0063471	0.0363399	0.0190854	0.0031618	0.0286068	0.0004097	0.0111032	0.0181303	-0.0022555
2140	0.0146308	0.0180772	0.0079061	0.0054871	0.0317784	0.0232801	0.0035832	0.0312403	-0.0040763	0.0113953	0.0172487	-0.0005968
2156	0.0170151	0.0190061	0.0194748	0.0175621	0.0339801	0.0177065	0.0021859	0.0272579	-0.0071139	0.0115884	0.0151052	-0.0038834
2172	0.0080329	0.0190156	0.0136882	0.0045533	0.0330612	0.023805	0.0013872	0.0303477	-0.001081	-0.0045914	0.0193023	-0.0041322
2189	-0.0005851	0.0212408	0.0101884	-0.0012386	0.0256417	0.010864	-0.0070221	0.0381019	-0.0067251	-0.0071306	0.0137398	-0.0071841
2205	0.0046134	0.0261963	0.013948	0.0175487	0.0381168	0.0225478	0.0024885	0.0328725	0.0042873	0.005534	0.0180692	-0.0029051
2221	0.0132499	0.0230388	0.0104895	0.0158909	0.0309775	0.0252995	0.0136228	0.0247633	-0.0006741	0.0060588	0.0072955	-0.0029319
2238	0.0002501	0.0200069	0.0211175	0.0110181	0.0354629	0.0196879	0.0024404	0.0337889	0.0019184	-0.0016182	0.0165354	-0.0024525
2254	0.0043468	0.015738	0.0010034	0.0225301	0.0352109	0.0166895	0.0095607	0.0349324	-0.0069549	0.0104901	0.0205536	-0.0089006
2270	0.0128689	0.0249107	0.0120466	0.0093115	0.0382725	0.0212159	0.0049506	0.038716	-0.0062304	0.0089767	0.0194119	-0.0044531
2287	0.0170726	0.0261934	0.015825	0.0263598	0.0376492	0.0224148	0.0126275	0.0404443	-0.0013634	0.0100694	0.0180633	-0.0019503
2303	0.0121482	0.0137778	0.024416	0.0143684	0.0292539	0.0234593	0.0073418	0.0310927	0.0061778	0.0023995	0.0198218	0.0094614
2319	0.0142224	0.0126205	0.0157684	0.0061126	0.0350751	0.0273138	-0.0037725	0.0279002	0.0053289	0.0007362	0.0156205	0.007949
2336	0.0082499	0.0223234	0.0164914	0.0012647	0.0379548	0.0281277	0.0080341	0.035568	0.0062932	0.0100166	0.0156354	-0.0034556
2352	0.0122086	0.0225385	0.0146046	0.0097349	0.0410751	0.0152816	0.0026835	0.0398781	-0.0060129	0.0088167	0.0280973	-0.0080693
2368	0.0039388	0.0160046	0.0103538	0.0260014	0.0279038	0.0223893	-0.001071	0.0303493	-0.005986	0.0098781	0.0181654	-0.0059434
2385	0.0094406	0.0155062	0.0170671	0.0220359	0.0278903	0.0135539	0.0086899	0.0341099	-0.0087611	0.0060927	0.0124083	-0.0089992
2401	0.0150701	0.0170577	0.0190067	0.0283049	0.0310685	0.0124071	0.0228989	0.0297857	-0.0059433	0.018413	0.0182945	-0.0028349
2417	0.0217147	0.0208939	0.0178642	0.0110383	0.0340054	0.026136	0.0079024	0.035866	-0.0021436	0.0067789	0.0207472	0.0018582
2433	0.0192404	0.0264077	0.0109616	0.0192986	0.0359731	0.0215141	0.0127923	0.0364302	-0.0027067	0.0060956	0.0181101	-0.0071794

## Sheet: Ar3LP
Time (sec)	NDP-α-MSH			Ar3LP1			Ar3LP2			Ar3LP3			Ar3LP4			Ar3LP5
34	0.0052847	0.0068364	0.0100571	0.0035043	0.0102551	-0.0008526	-0.0029464	0.0085013	0.0068816	0.005234	0.0135076	0.0041589	-0.0018774	0.007997	0.0071104	-0.0132683	0.0183086	0.0053143
50	0.0164341	0.0023749	0.0025751	0.0209015	0.0068698	0.0008946	0.008342	0.0070595	0.0083232	0.013699	0.0168413	0.0009031	0.0068306	0.0038216	-0.0017804	0.0093751	0.0138929	0.0045936
67	0.0070497	-0.0007534	0.0046308	0.0006437	-0.0031539	0.0063908	-0.0063779	0.0019795	0.0038331	0.0020886	0.0075721	0.0025319	0.0042077	0.0028853	-0.0011797	-0.0043165	0.0111667	0.0029232
83	0.0041958	0.0111853	0.00034	0.0138028	0.001821	-0.0051209	0.0016622	0.0094775	0.000204	0.0138236	0.0131984	-0.003121	0.0086337	0.0178009	-0.0004056	0.0050594	0.0165496	-0.0006793
99	0.0051093	0.0114053	0.0060862	0.0150648	0.0090493	0.0038459	0.00474	0.0123075	0.0085191	0.0061773	0.0104243	0.0063124	0.0038107	0.0118826	-0.0015168	-0.0077093	0.0093898	0.0012258
116	0.0065374	0.0144401	0.0029803	0.0043748	0.008871	0.0031904	0.0069418	0.0152198	0.006607	0.0019887	0.0123804	0.0002515	0.0018602	0.0149638	0.0002094	-0.0158035	0.0186603	0.0096137
132	0.0031261	0.0108216	0.0024533	0.0032349	0.0064253	0.0024225	-0.0012806	0.0129179	0.0046962	0.0073754	0.0094852	-0.0016426	0.0054201	0.0110496	0.0031151	0.0026541	0.0183993	-0.0001276
148	0.0043781	0.0058231	0.0034653	0.0116888	0.0052823	-0.0021815	0.0101941	0.0127808	-0.0010351	0.0007752	0.0195149	-0.0032149	0.0045825	0.011641	-0.0052841	-0.0030691	0.0116445	-0.0062175
165	0.0040479	0.0050251	0.0028535	0.0074329	0.0011265	-0.0029633	0.0072123	0.0098917	0.0032098	0.0001565	0.0118103	-0.0043965	0.0081838	0.0090811	-0.0057871	-0.0081306	0.0092398	-0.0007859
181	0.0096366	0.0079942	0.001416	0.0091697	0.0097727	0.0054138	0.006251	0.0073084	0.0053781	0.0072047	0.0111307	0.0012217	0.0084953	0.0093238	-0.000817	-0.0021525	0.0166277	0.0040227
197	0.0054768	0.0119568	0.0121101	0.0058638	0.0104902	0.012629	0.0088732	0.0116631	0.0176281	0.0048255	0.0120415	0.0118179	0.0033195	0.0165613	0.0066522	-0.0025689	0.0167001	0.0058777
214	0.0106719	0.0105345	0.0071393	0.0151293	0.009094	0.0054295	0.0028385	0.0061203	0.0037792	0.0047931	0.0144888	0.0043599	0.0058787	0.0118423	0.0055038	-0.0049264	0.0178598	0.0086207
230	0.0033262	0.0081697	-0.0009507	0.0044059	0.0084655	-0.0022531	0.0089314	0.0105811	0.0078811	0.0032253	0.0144279	-0.000524	0.0052344	0.0056155	0.005091	-0.0084847	0.0202564	0.0061838
246	0.0092699	0.0069168	0.0023477	0.0155751	0.0048851	0.0039922	0.0020125	0.0097219	0.0099838	0.0053539	0.0128188	0.0033868	0.0030308	0.00842	0.0020493	-0.0052591	0.018631	0.0075023
263	0.0063793	0.0050767	0.004087	0.0123193	0.0081616	0.0057261	0.0064184	0.005977	0.0016467	0.0031108	0.0112341	0.0011614	0.0060205	0.01117	0.0012148	-0.0064578	0.0123399	0.004391
279	0.0110067	0.0039249	0.0066146	0.0090978	0.0126944	0.0018489	0.00973	0.013089	0.0128807	0.0041977	0.0187775	0.0064077	0.0048148	0.0177328	0.0015326	-0.0024914	0.0195042	0.0014676
295	-0.0015862	-0,4381984*	-0,440576*	0.0013629	0.0077325	0.0042623	-0,0143054*	0.0260781		-0,0260906*	-0.0010829	0.0044936	0.0037153	0.0093814	0.0033784	-0.0104631	0.0245359	0.0277883
312	0.0003934	0.001593	-0,441049*	0.0083938	0.0187472	0.0135008	0.0036144	0.0207257		-0.010909		0.0341584	0.0199818	0.0114798	0.02277	0.0076647	0.0240174	0.0040571
328	0.0313437	0.024175	0.033511	0.0263548	0.0308807	0.0236255	0.0307975	0.0248838	0.0247278	0.0252522	0.0316145	0.011454	0.0049832	0.0218036	0.0056269	0.0136199	0.0215142	-0.0016277
344	0.016163	0.0254663	0.0149994	0.0279643	0.0233061	0.015537	0.0201384	0.0286218	0.0128518	0.0136591	0.0203758	-0.0005582	-0.0026267	0.0247834	-0.0024831	0.0039577	0.0201403	-0.0125341
361	0.0189915	0.0226921	0.02622	0.025665	0.0328052	0.0125145	0.0226856	0.0334773	0.0195456	0.0135981	0.0208241	0.0043053	0.0023474	0.0293531	0.0004998	0.0114096	0.0178484	-0.0090018
377	0.0153114	0.0285936	0.0209138	0.0235375	0.0291229	0.0071386	0.0177245	0.0311406	0.0115978	0.0035	0.0263043	-0.0005373	-0.0046583	0.0322895	0.0008862	0.0075559	0.0210842	-0.003506
393	0.0273581	0.0318564	0.0160716	0.0265954	0.0348871	0.0145078	0.0274582	0.034286	0.014824	0.0083417	0.0242795	-0.0014818	0.0043088	0.0304421	0.0042336	0.0095655	0.0216762	-0.0050608
409	0.0286269	0.0288652	0.0241094	0.0357119	0.0360798	0.0175507	0.0226239	0.0344745	0.0162763	0.0103723	0.0237553	0.0116928	0.0053443	0.0263745	0.0064601	0.0146067	0.0279331	-0.0020019
426	0.0218702	0.0318653	0.0155067	0.026182	0.031007	0.0140777	0.0232892	0.0338457	0.0116558	0.011845	0.0276948	0.0031311	-0.005751	0.0332645	-0.0004197	0.0120256	0.0248996	-0.0066365
442	0.0350387	0.0235003	0.0256029	0.0378426	0.0240042	0.0208244	0.0428729	0.0305511	0.0178766	0.017395	0.0250568	0.0067694	0.0023028	0.0384372	0.0073328	0.022542	0.0239136	0.0006078
458	0.0101156	0.0290797	0.026246	0.0172328	0.0298581	0.022938	0.0203959	0.0372945	0.0213254	-0.0049532	0.0298094	0.0065757	-0.0079123	0.0366817	0.0085061	0.002345	0.0264398	0.001035
475	0.0192098	0.0253214	0.0297198	0.0307071	0.0306457	0.0169331	0.0196856	0.0312002	0.01968	0.0090421	0.0194	0.0076844	-0.0002496	0.0274126	0.004388	0.0105958	0.0246671	0.0004135
491	0.0215788	0.0317046	0.0250201	0.0225503	0.0384576	0.0136065	0.0283617	0.031955	0.0095729	0.011177	0.0228747	0.0034219	-0.0014075	0.0315571	0.0020727	0.0108099	0.0325961	-0.0047843
507	0.0172108	0.0316924	0.018661	0.0225202	0.0409583	0.0102967	0.024397	0.0362561	0.0173148	0.0055087	0.0311025	0.0097474	-0.0037406	0.0306641	0.0051952	0.0039128	0.0311592	-0.0022972
524	0.0076425	0.0294133	0.025382	0.0180334	0.0350635	0.0140613	0.0238721	0.0304658	0.0106156	0.0008007	0.0261829	0.0059399	-0.0048359	0.033556	0.0071828	0.0109794	0.0275829	-0.0048375
540	0.0143512	0.0311117	0.013097	0.0240647	0.0341862	0.0124734	0.0243915	0.0384469	0.0099883	0.0072196	0.0312378	-0.0030436	0.0002192	0.0392636	-7.845e-05	0.01095	0.0257158	-0.0032951
556	0.022061	0.028279	0.0159688	0.0218859	0.0346466	0.0182472	0.0287669	0.0329001	0.0156149	0.012735	0.024685	0.0026542	0.003768	0.029205	0.0004978	0.012751	0.0283669	-0.0052364
573	0.0266605	0.0226593	0.0162407	0.0243136	0.0285982	0.0163333	0.0180941	0.0261475	0.0159516	0.0111499	0.027565	0.0033272	0.0040727	0.0300978	-0.0006515	0.0173084	0.0253862	-0.003595
589	0.0224167	0.0324303	0.0362879	0.0253988	0.0376827	0.0274368	0.0175835	0.0408312	0.029552	0.0081088	0.0254195	0.0188411	-0.0032087	0.0367845	0.0183657	0.0093877	0.0260871	0.0094673
605	0.0189766	0.0284568	0.0223438	0.032897	0.0340038	0.0118713	0.022369	0.0409999	0.0210516	0.0092454	0.0230701	0.0100623	-0.0011815	0.0302157	0.0048166	0.0149773	0.0293028	-0.0044044
622	0.0196093	0.0233726	0.0296743	0.0359824	0.0257079	0.0197193	0.0228959	0.0299423	0.0220432	0.0172586	0.0251151	0.0096503	0.0031433	0.0261928	0.0018387	0.0092694	0.0223339	-0.0024193
638	0.0210304	0.0249196	0.0337136	0.0100709	0.0249396	0.0257209	0.0354225	0.0307803	0.0324676	0.0039285	0.0283298	0.0099665	-0.0025962	0.0279092	0.01396	0.0025794	0.0272566	0.0086953
654	0.014204	0.0255066	0.0255028	0.0237631	0.0312924	0.0147798	0.0378412	0.0344693	0.0263142	0.0040557	0.0306203	0.0027971	0.0057281	0.0316928	0.0111736	0.0105173	0.0287395	0.002411
671	0.0131864	0.0237816	0.0200766	0.0209546	0.0339183	0.0108106	0.0209995	0.0339111	0.0039848	0.0039919	0.0224832	0.0002021	0.0003432	0.0321922	0.0052379	0.0080202	0.0329335	-0.0042173
687	0.0183229	0.0235565	0.0220329	0.0290672	0.0311684	0.0257091	0.0230289	0.0267824	0.020495	0.0091473	0.023661	0.0081637	-0.0007382	0.035958	0.0118146	0.0122751	0.0258667	-0.0029985
703	0.0262792	0.0238222	0.018845	0.0185536	0.035726	0.0115143	0.0341292	0.0272658	0.0227543	0.0130686	0.0246924	0.0057644	0.0078201	0.0326099	0.0050701	0.0217747	0.0262886	-0.0052199
720	0.0149848	0.0262081	0.0151896	0.0204585	0.03036	0.0108671	0.0313442	0.0254636	0.0109953	0.0106352	0.0288727	0.0074074	0.0017626	0.0306393	-0.0017709	0.0073626	0.0288651	-0.0057575
736	0.0144291	0.0285086	0.0261722	0.0292563	0.0342376	0.0147497	0.0392066	0.0304252	0.0263564	0.0242807	0.029145	0.0150745	0.0053984	0.0335743	0.0104744	0.0146695	0.0274774	-0.0001777
752	0.0142001	0.028981	0.0237517	0.0195123	0.0268532	0.0035658	0.0172588	0.0353123	0.0150825	0.0080993	0.0292998	0.009678	0.0016971	0.0361554	0.0045033	0.0094837	0.0249535	-0.0005257
769	0.0224213	0.0262113	0.0158186	0.0250896	0.0341147	0.0148531	0.0351197	0.0380572	0.009495	0.0106738	0.0247176	0.0049562	0.004644	0.032343	-0.0008264	0.0135793	0.0295595	-0.0111033
785	0.011809	0.0224666	0.0163944	0.0313217	0.0296287	0.013923	0.0234009	0.0319331	0.0194749	0.0118575	0.0248083	0.0105461	-0.0020372	0.0260596	0.0070326	0.0069686	0.0178281	-0.0018553
801	0.0176509	0.0256347	0.0217263	0.0263923	0.0318342	0.0170649	0.0246645	0.0313716	0.0106277	0.0081993	0.0254789	0.0025003	-0.0030848	0.032397	-0.0015159	0.0213236	0.0299788	-0.0054896
818	0.0193107	0.0225524	0.0216995	0.032953	0.0322248	0.0120478	0.0287324	0.0270125	0.0128242	0.0093866	0.0199377	0.0004513	-0.0048083	0.0311555	0.0014656	0.0029336	0.0316679	-0.0122626
834	0.0178447	0.0263369	0.0178059	0.0268742	0.0244379	0.0106734	0.0256459	0.0337512	0.0270013	0.0035845	0.0303921	0.006764	-0.0078033	0.0354171	0.016911	0.0029937	0.0283016	-0.0044651
850	0.0151269	0.0233538	0.0139308	0.0244129	0.0400193	0.0044599	0.0232409	0.0337576	0.0186022	0.0085125	0.0297455	-0.00429	0.000292	0.0360437	0.0038765	0.0079821	0.0280727	-0.0124717
867	0.017678	0.0270101	0.0230029	0.0226853	0.0387808	0.0142527	0.02248	0.0307211	0.025964	0.014572	0.0285065	0.0095894	0.0021888	0.0308377	0.009131	0.0185141	0.0347946	-0.0074952
883	0.0196513	0.0235718	0.0178759	0.0284226	0.03691	0.0148308	0.043044	0.0275067	0.0188786	0.0141911	0.0236804	0.0077286	0.0026314	0.0281973	-0.0010594	0.01423	0.0226835	0.0004672
899	0.0158567	0.0214094	0.0217032	0.023953	0.0342114	0.0082463	0.029402	0.032584	0.0133803	0.0141988	0.0226266	0.0076064	-0.0002867	0.0321497	0.0056633	0.0138086	0.0354229	-0.0033632
915	0.0231717	0.0196671	0.0104133	0.0302357	0.0325629	0.0082608	0.0342415	0.0360966	0.0089508	0.012421	0.0283874	-0.0019454	0.0029552	0.0358141	0.006619	0.0240952	0.032074	-0.0207147
932	0.0288042	0.0225198	0.0314002	0.0249136	0.0311219	0.0113079	0.0416286	0.0338575	0.0213297	0.0175358	0.0319122	0.0124406	0.0104837	0.0357266	0.0114532	0.0124389	0.0259106	-0.0042686
948	0.0178424	0.0244152	0.0228714	0.0263857	0.0296271	0.0207663	0.0191265	0.0304427	0.0255417	0.006818	0.0315991	0.0132315	0.0055931	0.032347	0.006665	0.0030924	0.0226109	0.0047376
964	0.0045441	0.0266127	0.0185082	0.0196361	0.0340763	0.0159436	0.018359	0.0358371	0.0145947	0.001918	0.0333934	0.0108491	-0.0087531	0.0371447	0.0040003	0.0017828	0.0368648	-0.0030931
981	0.0030837	0.0258276	0.020561	0.0328135	0.035337	0.0253592	0.0295909	0.0270778	0.0205448	0.020163	0.0291331	0.0121843	0.0005033	0.0325439	0.0155181	0.0180878	0.0200444	0.0089859
997	-0.0037368	0.0206788	0.0258575	0.012915	0.0281798	0.0258067	0.0201479	0.0346562	0.0260707	0.0014954	0.0242418	0.0167212	-0.0042749	0.02915	0.0146005	0.0062627	0.0201775	0.0028174
1013	0.0185652	0.0249155	0.0210401	0.0244736	0.0308339	0.0104435	0.0285277	0.0440344	0.0214689	0.0169771	0.0351429	0.0132122	0.0053581	0.0356315	0.0032432	0.0087705	0.033112	-0.004521
1030	0.007717	0.0255855	0.0212349	0.0270956	0.0336762	0.0134991	0.0263089	0.0365572	0.0298318	0.0126178	0.0326324	0.0117717	0.0051153	0.0348052	0.0045393	0.0127292	0.0255972	-0.003734
1046	-0.0031021	0.0238411	0.0191943	0.0115824	0.0301276	0.0048255	0.0260979	0.0384884	0.0192152	-0.0018735	0.0323212	0.0087972	-0.0045064	0.0335852	0.0024541	0.0012182	0.0296641	-0.0081695
1062	0.0144279	0.0192014	0.0232982	0.0157909	0.0320154	0.0242344	0.0279471	0.0332069	0.0262796	0.0106659	0.0313885	0.0124467	0.006966	0.0259843	0.0119709	0.0124328	0.0196597	-0.0056277
1079	0.025192	0.0182134	0.0252638	0.0223441	0.029578	0.01876	0.0316292	0.0278429	0.018027	0.017501	0.0277822	0.005259	0.0062706	0.0282723	0.0099249	0.0037703	0.0196493	-0.0046441
1095	0.0154991	0.0142681	0.0225547	0.0222666	0.0260252	0.013637	0.0325055	0.0279039	0.0154748	0.0093626	0.0279559	0.0049463	0.0071933	0.0237934	0.0078625	0.0189649	0.0186359	-0.0133589
1111	0.0115657	0.0230196	0.0148746	0.0349738	0.0380932	0.0156203	0.0306793	0.0363849	0.0168205	0.0014457	0.0341817	0.0091428	0.0020509	0.0317566	0.0077326	0.015366	0.0246524	-0.0034564
1128	0.0210258	0.023486	0.0168213	0.0295564	0.0332801	0.0117688	0.0243804	0.035472	0.0160138	0.0043976	0.0322186	0.0135092	0.0017829	0.033172	0.0044121	0.0062021	0.0319858	-0.0063304
1144	0.0295722	0.0187928	0.0280798	0.0315056	0.0413715	0.0136456	0.0428625	0.032476	0.0224527	0.021564	0.0300171	0.013777	0.0134125	0.031841	0.0057457	0.0228883	0.029842	0.0015763
1160	0.0178912	0.0186571	0.021962	0.0174729	0.0297289	0.009408	0.0286966	0.0314455	0.0163781	0.0190795	0.0261971	-7.315e-05	0.0004443	0.0321533	0.0133744	0.0194853	0.0272872	-0.0038485
1177	0.0103908	0.0207138	0.0337716	0.0148515	0.0269721	0.0203485	0.0246092	0.021782	0.0318461	0.0091276	0.0217477	0.0140969	-0.0087123	0.0333318	0.0229439	0.0017161	0.021183	0.0116609
1193	0.0095466	0.0232126	0.0299332	0.0271277	0.0347507	0.0204695	0.0295733	0.0299156	0.0291312	0.0148707	0.0293588	0.0099276	-0.0016627	0.0350015	0.0121119	0.003105	0.0354174	0.0074102
1209	0.0143953	0.0200671	0.017164	0.0238815	0.0292107	0.0246982	0.0342169	0.0428297	0.0268623	0.0093853	0.0280447	0.0020106	0.0083698	0.0263506	0.0110838	0.0078014	0.0225832	0.0051102
1226	0.0045582	0.0237347	0.0150102	0.0190417	0.0423652	0.0096951	0.0341795	0.0365059	0.0274484	0.0107469	0.0270935	0.0014866	0.0140232	0.0284739	0.0127965	0.0117874	0.0221681	-0.0031648
1242	0.0157097	0.0225915	0.0296437	0.0189512	0.0353338	0.0113081	0.0354432	0.0336795	0.0119013	0.0048145	0.0302458	0.0032882	0.0090195	0.0270514	0.0099462	0.0046311	0.0236558	-0.0025824
1258	0.0220546	0.0199059	0.0269919	0.0318342	0.0395772	0.0144413	0.0318597	0.0359459	0.0177415	0.006584	0.0278221	0.0061054	0.0055943	0.0247913	0.0019474	0.0154266	0.0225903	0.0013709
1275	0.0156678	0.027753	0.0185309	0.0424143	0.0392456	0.0074922	0.0386593	0.0346352	0.0178578	0.0151683	0.033826	0.0088865	0.0026533	0.0355491	0.0139292	0.0269417	0.0241164	-0.0054098
1291	0.0214616	0.0288387	0.0146021	0.0414012	0.0351282	0.0051015	0.0368629	0.041763	0.013646	0.02309	0.032541	0.0045261	0.0072911	0.0362217	0.0051301	0.0211243	0.0338682	-0.0104504
1307	0.0197228	0.0306513	0.0147209	0.0264125	0.0324412	0.0100198	0.0451588	0.0309384	0.0258582	0.0155078	0.028671	0.0096685	0.0101726	0.0308782	0.0042619	0.0315663	0.0270761	-0.0041233
1324	0.0133924	0.0195184	0.0119112	0.0196964	0.0325314	0.0074281	0.0291702	0.0326494	0.020529	0.0144905	0.0277719	0.0028893	0.0034598	0.0293138	0.0034589	0.0188031	0.0246361	-0.0078722
1340	0.0190825	0.0219165	0.0227489	0.0354396	0.027868	0.0291266	0.0377675	0.0302269	0.0263091	0.0114407	0.0264143	0.0132417	0.0077273	0.0336165	0.0117383	0.0135867	0.0212145	-0.0049694
1356	0.0155764	0.0202626	0.0187566	0.0240987	0.0351378	0.0072804	0.0378289	0.0401767	0.020385	0.0091504	0.0283123	0.0028447	0.0074412	0.0390596	0.0076607	0.0088778	0.0218283	-8.565e-05
1373	0.0196677	0.0229194	0.0135464	0.0245701	0.035515	0.0061266	0.0358316	0.0353672	0.0177947	0.0138399	0.0253256	-0.0013315	0.0049743	0.0380677	0.0056675	0.0181007	0.0250061	-0.0031916
1389	0.0102644	0.0275081	0.0252063	0.0277351	0.0336844	0.0139247	0.0243702	0.0327944	0.0176189	0.004546	0.0270019	0.0189569	0.0023938	0.0376432	0.0171782	0.0036437	0.0220815	0.0027141
1405	0.0107173	0.0278386	0.0095241	0.0271611	0.035053	0.01176	0.0306044	0.038746	0.0101322	0.0113038	0.0334252	-0.0006842	0.0049011	0.0402989	0.0074485	0.0159158	0.0281774	-0.0115787
1421	0.0094305	0.019015	0.0101853	0.0212472	0.0353061	0.0074701	0.0273557	0.0339518	0.0163432	0.0149603	0.0294271	-0.0010236	0.0019363	0.0317488	0.0016776	-0.0048033	0.0276996	-0.0161969
1438	0.0028252	0.0157199	0.0210614	0.0134192	0.0281167	0.0152703	0.0029394	0.0358864	0.0206609	-0.0027551	0.0301908	0.0164033	-0.0118216	0.0295737	0.0159143	-0.0066316	0.0252279	-0.006808
1454	0.0122235	0.0222101	0.0253315	0.0180725	0.0295988	0.0180479	0.0293437	0.0402804	0.017068	0.0077473	0.0307622	0.0091026	-0.0050877	0.0327871	0.0148139	0.0066321	0.0326561	-0.0040305
1470	0.0107484	0.0214523	0.029461	0.0200443	0.0288895	0.019773	0.0206875	0.0301837	0.0238329	0.0088838	0.025572	0.0101895	0.0020709	0.0329463	0.0057656	-0.0009978	0.0222569	0.000822
1487	0.0143664	0.0222294	0.0297144	0.0234775	0.0379656	0.0272077	0.037835	0.0404375	0.0173063	0.0132562	0.0273058	0.0177444	0.0053606	0.0360967	0.01063	0.0104668	0.0240418	0.0004474
1503	0.0178814	0.0206274	0.0203557	0.0106976	0.0340372	0.0167277	0.0350468	0.046776	0.0174091	0.0074864	0.0311251	0.0265992	0.0011923	0.0374953	0.0207628	0.0085308	0.0246489	0.0003156
1519	0.0111498	0.0220445	0.0188022	0.0129121	0.0287429	0.0137799	0.0261554	0.0408073	0.016871	0.0066087	0.0331897	0.0035792	-0.0003486	0.034439	0.0158651	0.0164593	0.0260695	-0.0032844
1536	0.0237521	0.024946	0.0192908	0.0344143	0.0319471	0.0119561	0.0406644	0.0392081	0.0177843	0.0227312	0.0303902	0.004101	0.0096708	0.0323951	0.0099287	0.0248947	0.0237561	-0.0058364
1552	0.0184832	0.0182049	0.0242313	0.0268726	0.0309293	0.0124524	0.0280378	0.0355479	0.0199734	0.0139266	0.0352455	0.0120298	0.0034209	0.0363151	0.0102302	0.0107542	0.0287295	0.0020894
1568	0.0107614	0.0214947	0.0198611	-0.0003612	0.0360416	0.0084419	0.0201393	0.0301816	0.0193975	-0.00203	0.0369664	0.0040888	0.0023181	0.031111	0.0074718	0.0007331	0.0274075	-0.0079772
1585	0.0062615	0.0212692	0.0115149	0.0270358	0.0322126	0.0141784	0.0313679	0.0330376	0.011641	0.0050487	0.0327406	0.0044884	0.0044259	0.0264889	0.0059042	0.0057425	0.0275067	-0.0047025
1601	0.015278	0.0253312	0.0201786	0.0330347	0.028528	0.0151641	0.0236904	0.0348563	0.017308	0.0200024	0.0304572	0.0015959	0.0028816	0.0314837	0.0117226	0.0182218	0.0233465	-0.0055755
1617	0.0098234	0.0166083	0.0205683	0.0221306	0.031423	0.0059498	0.0286544	0.0318762	0.0167486	0.0065964	0.0286605	0.0128743	-0.0018	0.0295891	0.0072143	0.0128289	0.0317057	-0.0039779
1634	0.0170975	0.019135	0.014427	0.0144056	0.028567	0.0060716	0.0317548	0.0339936	0.0214665	0.0041327	0.0281185	0.0162099	0.0025942	0.0362687	0.0108969	0.0032322	0.0319195	-0.0052699
1650	0.0044348	0.024185	0.0105148	0.0320034	0.0316105	0.002632	0.0328271	0.0405708	0.003841	0.0061474	0.0358827	0.0023524	0.0005611	0.0417767	0.003479	0.0020214	0.0245199	-0.0105688
1666	0.0083611	0.0186741	0.0165874	0.0223871	0.0308687	0.0091464	0.0433172	0.0392853	0.0241221	0.0071928	0.0309015	0.0135902	0.005745	0.0369031	0.0018036	0.0097922	0.0195177	-0.0095854
1683	0.0159506	0.0200363	0.0254864	0.0249101	0.0333717	0.0121866	0.0382666	0.0313356	0.0285329	0.0132763	0.0271754	0.0235946	0.0031291	0.0371559	0.0180778	0.0067322	0.0299257	0.0044669
1699	0.0180102	0.0184874	0.029953	0.0396597	0.0369499	0.0164262	0.0429575	0.03363	0.0254828	0.0183767	0.0306483	0.0149231	0.0145433	0.0363471	0.0242493	0.0129802	0.0297325	-0.0046965
1715	0.0067949	0.0159319	0.0112311	0.0294062	0.0211883	0.0017172	0.0375684	0.0348652	0.0066926	0.0173407	0.0235632	0.0031017	0.0087059	0.0337289	0.0055215	0.0148716	0.023868	-0.0141801
1732	0.0123054	0.0275233	0.0240109	0.0252063	0.037897	0.0132034	0.0302778	0.0364886	0.0222304	0.0163647	0.0313221	0.0092515	0.0152819	0.0426446	0.0182874	0.0155551	0.028226	0.0016565
1748	0.028916	0.0200576	0.0336135	0.0507986	0.0293638	0.0311477	0.0426372	0.0350924	0.0335443	0.027385	0.0372498	0.0241732	0.0204022	0.0425221	0.0201739	0.026934	0.0291996	-6.095e-05
1764	0.0012868	0.0241804	0.0154737	0.0155298	0.0407071	0.0110865	0.0293223	0.0333632	0.0218029	0.003682	0.0332508	0.0139671	0.0015083	0.033351	0.0125261	0.0010988	0.0394694	-0.0039443
1781	-0.0003354	0.0180068	0.0186782	0.028654	0.0325697	0.0088641	0.0175351	0.0326966	0.0278642	0.0047767	0.0299478	0.0132087	0.007434	0.0277414	0.0110286	0.0022541	0.0380355	-0.0033961
1797	0.0231545	0.0181363	0.0328695	0.0330385	0.03826	0.0056161	0.0391889	0.0358373	0.0268155	0.0250784	0.0275513	0.0092135	0.0145908	0.0354771	0.0071752	0.0143349	0.0351745	-0.0001274
1813	0.0041677	0.0250316	0.0123265	0.0120312	0.0302213	0.008966	0.0382644	0.0389776	0.0194577	0.0038248	0.0289666	0.0097478	-0.0083544	0.0438402	0.0074103	-0.006272	0.0277788	-0.0174261
1830	0.0076533	0.0210772	0.0153732	0.0336232	0.02924	0.013821	0.0470623	0.0365127	0.0206737	0.0164642	0.0331651	0.0176053	0.0055771	0.0381221	0.0104225	0.0145384	0.0297368	-0.0077707
1846	0.0106599	0.0230616	0.0155076	0.0266734	0.0381237	0.0159884	0.045677	0.0320615	0.0187566	0.0207866	0.0234728	0.020081	0.0131252	0.0337516	0.0117417	0.0210101	0.0199435	-0.0066117
1862	0.0115063	0.0189373	0.0130748	0.0458967	0.0295873	0.0126452	0.0492578	0.0342719	0.0236939	0.0176882	0.0294998	0.0004178	0.0180764	0.0426767	0.0159771	0.0168314	0.0251957	-0.007412
1879	0.009167	0.0202111	0.0202214	0.0306621	0.0361851	0.0171011	0.0467246	0.0293916	0.0276953	0.0060139	0.0360397	0.009943	-0.0013641	0.0399321	0.0083508	0.0063476	0.0287888	-0.0035023
1895	0.0121672	0.0293808	0.0154065	0.0337379	0.0384014	0.0144948	0.0281736	0.0395652	0.0232374	0.0152708	0.0377444	0.0119106	0.0062486	0.039453	0.0098436	0.0239576	0.0213438	-0.0027811
1911	0.0072905	0.0193568	0.0181618	0.035544	0.0291674	0.0066045	0.0326227	0.0363432	0.0150146	0.0188249	0.028303	0.0057614	0.0091854	0.0302228	0.0071621	0.0116328	0.0291396	-0.0102641
1927	0.0141111	0.0243495	0.0188678	0.0294328	0.030295	0.0203189	0.034805	0.0424135	0.0216785	0.0191341	0.0251785	0.0090241	0.0033491	0.0421215	0.0065629	0.0092019	0.034688	0.0004696
1944	0.0008549	0.0184449	0.0220067	0.0199629	0.0275768	0.0139306	0.0227405	0.0291905	0.0097472	0.0050179	0.0258703	0.007607	-0.0099855	0.035391	0.0068721	-0.0051362	0.0243541	-0.0017173
1960	0.0058466	0.0227772	0.0139705	0.0098419	0.0329324	0.0136476	0.0374448	0.036027	0.0181624	0.0079353	0.029648	0.0044557	0.0001115	0.0315928	0.0041284	0.0078448	0.0193283	-0.008097
1976	0.0150473	0.0140148	0.0213781	0.0202762	0.0257249	0.0069607	0.0314412	0.0325441	0.0190927	0.0088946	0.028321	0.0037524	-0.0011139	0.0288272	0.0158702	0.0129171	0.0153015	-0.0089697
1993	0.0190086	0.0200977	0.0145778	0.0232719	0.0288633	0.0063295	0.0465613	0.037519	0.0146757	0.0158836	0.0290654	0.0096304	0.0052376	0.03286	0.0114214	0.0115566	0.0305416	-0.005292
2009	0.0122021	0.0234698	0.0264893	0.0215639	0.0311356	0.0183241	0.0325539	0.0426385	0.0388668	0.011719	0.0227937	0.0210174	-0.003401	0.0382782	0.0175316	0.0140806	0.0324947	0.0058723
2025	0.0194071	0.0155204	0.0224718	0.043228	0.021962	0.0143595	0.0368645	0.026691	0.0224667	0.0202135	0.0274322	0.011861	0.0118397	0.0285564	0.0132786	0.0162669	0.0213902	0.0001098
2042	0.0114427	0.0184132	0.017364	0.0206665	0.0317577	0.0048154	0.0245625	0.0281322	0.0120226	0.0053784	0.0278266	0.0142641	0.0074319	0.0284122	0.0113757	0.0125868	0.031102	-0.0136684
2058	0.0245435	0.0197193	0.0138308	0.0216028	0.0268215	0.0131914	0.0285573	0.034144	0.0253463	0.0131186	0.0212985	0.0248335	0.0047635	0.0319155	0.0067347	0.0079246	0.0271293	-0.0054709
2074	0.0113578	0.025294	0.0178189	0.0023061	0.0311929	0.009673	0.0363931	0.0405713	0.0169463	0.0143523	0.038106	0.0067909	-0.0007339	0.0423967	0.0067331	0.0127205	0.0289334	-0.0108024
2091	0.0179813	0.0157428	0.019099	0.0062444	0.0331973	0.0177736	0.0358915	0.0278447	0.0302708	0.0097548	0.0278966	0.0112098	-0.0016834	0.0290914	0.0135031	0.0011878	0.0261645	-0.0001907
2107	0.0098428	0.0203441	0.0158449	0.0219009	0.0265343	0.0123621	0.0269838	0.0357793	0.02351	0.0087426	0.0343492	0.0099738	-4.415e-05	0.0393483	0.0087664	0.0081148	0.0304747	-0.0064372
2123	0.0083264	0.0170303	0.0161747	0.0224672	0.0230501	0.0051161	0.0272413	0.0317333	0.0177402	0.0109023	0.0284041	0.0076885	-0.007075	0.0348331	0.012041	0.0095743	0.0243529	-0.0118987
2140	0.0146308	0.0180772	0.0079061	0.0202942	0.0304719	0.0015568	0.0427476	0.0327318	0.0255747	0.0112386	0.0370098	0.009102	-0.0044457	0.0238327	0.0063762	0.0026477	0.0285652	-0.0087862
2156	0.0170151	0.0190061	0.0194748	0.0205872	0.0310854	0.0119035	0.0359325	0.0401868	0.0192701	0.0021326	0.0277623	0.0220595	-0.0044647	0.0264685	0.0050983	0.0045926	0.0240016	8.065e-05
2172	0.0080329	0.0190156	0.0136882	0.0205023	0.0415043	0.0122641	0.032615	0.033852	0.0273144	0.0009581	0.0322396	0.0228868	-0.0035173	0.0317878	0.0099763	0.0046422	0.0280223	-0.0011234
2189	-0.0005851	0.0212408	0.0101884	0.0321687	0.0284595	0.0064656	0.0222399	0.0341824	0.0183466	0.0004462	0.0341122	0.0100898	-0.0083832	0.0368375	0.0069338	-0.0023737	0.0224941	-0.0146109
2205	0.0046134	0.0261963	0.013948	0.0289112	0.0344009	0.0124513	0.0285053	0.037322	0.0153517	0.0086893	0.0296886	0.0045022	-0.0031932	0.0446144	0.022286	0.0092352	0.030821	-0.0028779
2221	0.0132499	0.0230388	0.0104895	0.0207267	0.0341836	0.0111283	0.0353013	0.0368803	0.0198997	0.0068419	0.0242196	0.0042184	0.0023896	0.0364765	0.0247184	0.01535	0.026106	-0.0077024
2238	0.0002501	0.0200069	0.0211175	0.0202224	0.0379444	0.013491	0.0392117	0.0355771	0.0234354	0.0096252	0.0195827	0.0065622	-0.0052796	0.0367198	0.0180021	-0.0007257	0.027185	-0.0046459
2254	0.0043468	0.015738	0.0010034	0.0339513	0.0301602	0.0130276	0.0318458	0.0316526	0.0235486	0.0140932	0.0196664	-0.0090178	0.0062108	0.0337872	0.0103618	0.0146032	0.0292266	-0.0145613
2270	0.0128689	0.0249107	0.0120466	0.0363318	0.0319055	0.0182854	0.0412486	0.0289515	0.0242804	0.014795	0.0265522	0.0016731	0.0118572	0.0347596	0.0096203	0.0022034	0.0351734	-0.0090305
2287	0.0170726	0.0261934	0.015825	0.0255448	0.0294209	0.0095167	0.0339224	0.0358744	0.0192965	0.0168792	0.0253062	0.0173341	0.0148565	0.03328	0.0149966	0.0170933	0.0264311	-0.0034349
2303	0.0121482	0.0137778	0.024416	0.02249	0.0238766	0.0201027	0.0297225	0.0309155	0.0225009	0.0056013	0.0308228	0.016294	-0.0013124	0.0373794	0.0202043	0.0176531	0.0255039	0.0024457
2319	0.0142224	0.0126205	0.0157684	0.0146737	0.0386631	0.0192675	0.017341	0.0382454	0.0331958	0.0071163	0.031883	0.0167359	-0.0036749	0.0410962	0.0160373	-0.0027705	0.0232649	0.0003729
2336	0.0082499	0.0223234	0.0164914	0.0210466	0.0405402	0.0194607	0.0258586	0.0340379	0.0216587	0.0061643	0.0372346	0.0179058	0.0044821	0.0363503	0.0125139	0.0028204	0.0328033	0.0011907
2352	0.0122086	0.0225385	0.0146046	0.0183109	0.0403871	0.0150548	0.02521	0.0418928	0.0085125	0.0090948	0.0386244	-0.000368	-0.0060063	0.0386065	0.0061861	0.0089513	0.0374621	-0.0110994
2368	0.0039388	0.0160046	0.0103538	0.0253163	0.0272612	-0.0015993	0.0398932	0.0363211	0.0179677	0.0088272	0.0280139	0.0111856	0.0008921	0.0318419	0.005255	0.0129852	0.0210592	-0.0027822
2385	0.0094406	0.0155062	0.0170671	0.0073642	0.0274876	0.0066542	0.0338278	0.0322958	0.0125929	0.016269	0.0222528	0.003647	0.0089726	0.0335833	0.007611	0.0210789	0.020647	-0.0119826
2401	0.0150701	0.0170577	0.0190067	0.0377535	0.0306498	0.0104306	0.051406	0.0308001	0.0185635	0.0306921	0.0253448	0.0052244	0.0103663	0.0368829	0.016043	0.0206695	0.0332109	-0.0029902
2417	0.0217147	0.0208939	0.0178642	0.0184585	0.0368988	0.0179378	0.0344647	0.0414032	0.0136367	0.0127263	0.0302007	0.0166728	-0.0043538	0.0370454	0.011602	0.0005228	0.0217387	-0.0038767
2433	0.0192404	0.0264077	0.0109616	0.0304565	0.0308604	0.017712	0.0417171	0.0322311	0.0123471	0.0079378	0.0302787	0.0107088	0.0084161	0.0359497	0.0104668	0.0154898	0.0296393	-0.0067907

## Sheet: GoLP
Time (sec)	NDP-α-MSH			GoLP1			GoLP2			GoLP3
34	0.0052847	0.0068364	0.0100571	0.0086515	0.0201208	0.0155896	-0.011424	0.0096032	-0.003217	0.0012193	0.0081982	0.0006933
50	0.0164341	0.0023749	0.0025751	0.0181128	0.019274	0.007173	0.0012389	0.0073283	-0.0096353	0.0054659	0.0094331	-0.0005509
67	0.0070497	-0.0007534	0.0046308	0.00008625	0.0094449	0.0126744	0.002555	0.00024	-0.0036044	-0.002723	0.0030954	0.0038372
83	0.0041958	0.0111853	0.00034	0.009929	0.0205304	0.0057099	-0.0027951	0.0045636	-0.0083517	0.0032372	0.0100329	-0.0036631
99	0.0051093	0.0114053	0.0060862	0.0102949	0.0175418	0.0106989	-0.005078	0.0070222	-0.0008216	-0.0003693	0.0102107	-0.0008093
116	0.0065374	0.0144401	0.0029803	0.0052954	0.0202946	0.0071371	-0.0015388	0.0104712	-0.003671	-0.0048803	0.0133251	-0.0010137
132	0.0031261	0.0108216	0.0024533	0.0139564	0.0150444	0.0085247	0.0018703	0.0069131	-0.0040356	0.0009546	0.0110732	-0.00328
148	0.0043781	0.0058231	0.0034653	0.0009321	0.0160989	0.0013065	-0.0011917	0.0125671	-0.0064993	0.0018832	0.0106807	-0.0044192
165	0.0040479	0.0050251	0.0028535	0.0028687	0.0162711	0.0035989	-0.0026588	0.0048492	-0.0051296	-0.0021957	0.0042475	-0.0046235
181	0.0096366	0.0079942	0.001416	0.0073692	0.0135132	0.0032657	-0.0023213	0.0046005	0.0010931	0.0024581	0.0049735	0.0010308
197	0.0054768	0.0119568	0.0121101	0.0079895	0.0200623	0.0091797	-0.0100464	0.008551	0.0012678	0.0080013	0.0099384	0.0043687
214	0.0106719	0.0105345	0.0071393	0.0074227	0.0220246	0.0032987	-0.0031691	0.0098	-0.008265	0.008023	0.0143198	-0.0031438
230	0.0033262	0.0081697	-0.0009507	0.0081992	0.0245285	0.0009718	-0.0062026	0.0083239	-0.0059909	-0.000826	0.0113412	-0.00001105
246	0.0092699	0.0069168	0.0023477	0.0109627	0.0189777	0.0058225	-0.0026244	0.0077918	0.0003401	-0.0005632	0.0089442	0.0007196
263	0.0063793	0.0050767	0.004087	0.0089206	0.0175118	0.005381	-0.0039395	0.0074583	-0.0018613	0.0032433	0.0040348	0.0012299
279	0.0110067	0.0039249	0.0066146	0.011882	0.0202212	0.0042507	-0.0063225	0.0137415	0.0016536	0.002921	0.0080939	0.0062565
295	-0.0015862	-0.4381984*	-0.440576*	0.00213	-0.4381984	0.0271146	-0.4461117	0.0093105	0.0039778	0.0027695	0.0038094	0.0056276
312	0.0003934	0.001593	-0.441049*	-0.0022472	0.0218632	0.0105991	-0.0053903	-0.4291618	-0.013525	0.026833	0.0068284	-0.0001254
328	0.0313437	0.024175	0.033511	0.0223354	0.0284642	0.0056173	0.0221096	0.0222424	-0.0060327	0.0224208	0.020283	0.0001982
344	0.016163	0.0254663	0.0149994	0.0214559	0.0371325	-0.0023569	0.0161341	0.0219167	-0.0169081	0.0211797	0.0153324	-0.0104546
361	0.0189915	0.0226921	0.02622	0.0194361	0.0357957	0.0028277	0.0126725	0.023053	-0.0101662	0.0205128	0.0135996	-0.0045376
377	0.0153114	0.0285936	0.0209138	0.0189106	0.0300597	0.0027807	0.0083696	0.0246666	-0.0089123	0.0140616	0.0121144	-0.0088705
393	0.0273581	0.0318564	0.0160716	0.0304336	0.0313173	0.0021721	0.0094376	0.0194042	-0.008153	0.0234503	0.0148904	-0.0080273
409	0.0286269	0.0288652	0.0241094	0.0309633	0.0367775	0.0085414	0.0083659	0.0189379	-0.0029203	0.0276643	0.0168182	-0.0021653
426	0.0218702	0.0318653	0.0155067	0.0277205	0.0326593	0.0029618	0.0062796	0.0217549	-0.0109535	0.0215697	0.0197826	-0.0042335
442	0.0350387	0.0235003	0.0256029	0.0298559	0.0286823	0.0048473	0.0153783	0.0185648	-0.0011361	0.0341817	0.0141268	-0.0003847
458	0.0101156	0.0290797	0.026246	0.0122234	0.0336318	0.0071319	0.0003805	0.0221802	0.00000195	0.0116177	0.0175203	0.0003357
475	0.0192098	0.0253214	0.0297198	0.0327324	0.0260799	0.0125982	0.0122657	0.0182231	-0.0009841	0.0185764	0.0117499	0.0024294
491	0.0215788	0.0317046	0.0250201	0.0229994	0.0332181	0.0059858	0.0098109	0.0214142	-0.0093026	0.0256868	0.0168449	-0.0078938
507	0.0172108	0.0316924	0.018661	0.0306186	0.0377464	0.0164032	0.0055531	0.023443	-0.0118069	0.0212744	0.0200723	-0.0056756
524	0.0076425	0.0294133	0.025382	0.0213426	0.034148	0.0112423	0.0004288	0.0252879	-0.0094498	0.017815	0.0192568	-0.0026754
540	0.0143512	0.0311117	0.013097	0.0078789	0.0380611	0.007954	0.0081383	0.0237889	-0.0129361	0.0186009	0.0243764	-0.0111438
556	0.022061	0.028279	0.0159688	0.0295824	0.0344425	0.0010542	0.0125277	0.0211283	-0.0109032	0.0230088	0.0178409	-0.0067743
573	0.0266605	0.0226593	0.0162407	0.0320193	0.0278989	-0.0014133	0.0112127	0.0208537	-0.0130203	0.0286754	0.0159887	-0.0062326
589	0.0224167	0.0324303	0.0362879	0.0213015	0.0406152	0.0149834	0.0076716	0.0251808	0.0031466	0.0208666	0.0240655	0.0089906
605	0.0189766	0.0284568	0.0223438	0.0258166	0.0332144	0.0059677	0.0129987	0.019478	-0.0031611	0.0220912	0.018694	-0.0035096
622	0.0196093	0.0233726	0.0296743	0.0306242	0.028046	0.0055963	0.0170672	0.0137463	0.0026792	0.0310674	0.0123839	-0.0019166
638	0.0210304	0.0249196	0.0337136	0.0172552	0.0320252	0.0138726	0.0061073	0.0208402	0.0070419	0.0240931	0.0180073	0.0042075
654	0.014204	0.0255066	0.0255028	0.0310649	0.0352683	0.0043926	0.0152983	0.0232891	-0.0073031	0.0280291	0.0243516	-0.0039491
671	0.0131864	0.0237816	0.0200766	0.0225843	0.0325757	-0.0023912	0.0059194	0.0231818	-0.0088821	0.0189112	0.0245057	-0.0052675
687	0.0183229	0.0235565	0.0220329	0.0221957	0.0246588	0.0115142	0.0069931	0.0212658	0.00006185	0.0266205	0.0208614	0.0061659
703	0.0262792	0.0238222	0.018845	0.0330101	0.0314598	0.0085445	0.021669	0.0176723	-0.0067859	0.0346101	0.0163995	-0.001077
720	0.0149848	0.0262081	0.0151896	0.0208704	0.0314152	-0.0021736	0.0118638	0.0164641	-0.010562	0.0198371	0.015896	-0.0066881
736	0.0144291	0.0285086	0.0261722	0.0253984	0.0354899	0.0119905	0.0190234	0.0184692	-0.0051007	0.0259662	0.0174277	-0.0025386
752	0.0142001	0.028981	0.0237517	0.0221891	0.0314951	-0.0000491	0.0145816	0.0252174	-0.0047823	0.0186896	0.0200953	-0.0066416
769	0.0224213	0.0262113	0.0158186	0.0333148	0.0306015	0.0014975	0.0108008	0.0250119	-0.0103305	0.024415	0.0202157	-0.0067829
785	0.011809	0.0224666	0.0163944	0.0226818	0.0255024	0.005701	0.0172924	0.0254735	-0.0067829	0.0233011	0.0143758	-0.005129
801	0.0176509	0.0256347	0.0217263	0.0241273	0.0350627	-0.0032731	0.0101253	0.0265964	-0.0121076	0.0206191	0.0185446	-0.0091977
818	0.0193107	0.0225524	0.0216995	0.0156952	0.0333702	0.0057819	0.0084047	0.0222015	-0.0075822	0.0202234	0.0197461	-0.0017332
834	0.0178447	0.0263369	0.0178059	0.0153864	0.038439	0.0016543	0.0080951	0.0257791	-0.007788	0.013222	0.0203296	-0.0003539
850	0.0151269	0.0233538	0.0139308	0.0254441	0.0326968	-0.0043773	0.0130381	0.0261677	-0.016402	0.0159251	0.0192587	-0.0116808
867	0.017678	0.0270101	0.0230029	0.0230232	0.033168	0.0108418	0.006158	0.0225593	-0.0022396	0.0215859	0.0234307	0.001067
883	0.0196513	0.0235718	0.0178759	0.0269653	0.0267881	0.006571	0.0095344	0.0227533	-0.0082535	0.020624	0.0167197	-0.0013922
899	0.0158567	0.0214094	0.0217032	0.0208862	0.0225165	0.0069732	0.0087552	0.0233585	-0.005334	0.0256562	0.014764	-0.0012364
915	0.0231717	0.0196671	0.0104133	0.0326821	0.0304867	-0.002009	0.0189087	0.0248932	-0.0084416	0.0284005	0.0165491	-0.0101982
932	0.0288042	0.0225198	0.0314002	0.0397425	0.0291875	0.0094205	0.020952	0.0202202	-0.0017266	0.0263729	0.0171134	-0.0007961
948	0.0178424	0.0244152	0.0228714	0.0192195	0.0314915	0.0047103	0.0131286	0.0185099	-0.0095417	0.0191891	0.0153695	-0.0007324
964	0.0045441	0.0266127	0.0185082	0.0089356	0.0354813	0.0034347	-0.0028812	0.0251018	-0.0076314	0.0047759	0.0193706	-0.0085188
981	0.0030837	0.0258276	0.020561	0.0199174	0.0273783	0.0064095	0.0026678	0.0213773	0.0016309	0.02127	0.0183886	0.0005666
997	-0.0037368	0.0206788	0.0258575	0.0187478	0.0306617	0.0139953	-0.0009097	0.0228398	0.0031622	0.0186037	0.013697	0.0092072
1013	0.0185652	0.0249155	0.0210401	0.0192197	0.037259	0.0069831	0.0072378	0.0268145	-0.0056081	0.0151944	0.0220524	-0.0012881
1030	0.007717	0.0255855	0.0212349	0.0129772	0.0343445	0.0064766	0.0097221	0.0253208	-0.0103087	0.0174526	0.0196655	-0.005644
1046	-0.0031021	0.0238411	0.0191943	0.008355	0.031542	0.0055977	-0.0002331	0.0297171	-0.0135619	0.0052598	0.0194159	-0.0092656
1062	0.0144279	0.0192014	0.0232982	0.0237508	0.0286802	0.0118509	0.0144233	0.0252806	-0.0025437	0.0164651	0.0170739	0.0013366
1079	0.025192	0.0182134	0.0252638	0.0249027	0.0310631	0.0076383	0.0177148	0.0223982	-0.0076925	0.0220688	0.0186488	-0.0028526
1095	0.0154991	0.0142681	0.0225547	0.0345487	0.0215549	0.0080295	0.0163087	0.0115012	-0.0068506	0.0198422	0.0108767	-0.0045759
1111	0.0115657	0.0230196	0.0148746	0.0272485	0.0317582	0.0084718	0.0111958	0.0223732	-0.0083426	0.0115747	0.0169371	-0.0002438
1128	0.0210258	0.023486	0.0168213	0.0263752	0.0365467	-0.0009854	0.0171451	0.0236349	-0.0080332	0.0146763	0.0197019	-0.0025445
1144	0.0295722	0.0187928	0.0280798	0.0319225	0.038595	0.0115059	0.0142385	0.0238857	-0.0055951	0.0335356	0.015352	0.0052436
1160	0.0178912	0.0186571	0.021962	0.0274258	0.0263883	0.0098735	0.006701	0.0210002	-0.0130756	0.0255566	0.0115569	-0.0024309
1177	0.0103908	0.0207138	0.0337716	0.0256451	0.0312185	0.0151947	0.0084509	0.017385	0.0070401	0.0172715	0.013593	0.0049515
1193	0.0095466	0.0232126	0.0299332	0.0257854	0.0320456	0.0139235	0.0044506	0.0201649	0.0010829	0.0106179	0.0180882	0.0005219
1209	0.0143953	0.0200671	0.017164	0.0313038	0.0304277	0.0113971	0.0127256	0.0199927	-0.0137391	0.0177471	0.0186896	-0.0035226
1226	0.0045582	0.0237347	0.0150102	0.0288139	0.0290568	0.0001791	0.0104275	0.0227726	-0.0107861	0.0149063	0.0184777	-0.0055946
1242	0.0157097	0.0225915	0.0296437	0.0202457	0.0309185	0.0045996	0.0075048	0.0292848	-0.0064215	0.0129789	0.0182768	-0.0030998
1258	0.0220546	0.0199059	0.0269919	0.0224986	0.0304691	0.0114795	0.0117244	0.0263729	-0.0104179	0.0220242	0.0197233	-0.0018641
1275	0.0156678	0.027753	0.0185309	0.0228954	0.0383108	0.0068297	0.0158105	0.0244234	-0.009631	0.0253377	0.0193404	-0.0033489
1291	0.0214616	0.0288387	0.0146021	0.0383288	0.0362472	-0.0009482	0.0230305	0.027399	-0.0124277	0.030821	0.0227352	-0.0113362
1307	0.0197228	0.0306513	0.0147209	0.0343383	0.0289739	-0.0013436	0.016947	0.0208748	-0.0108214	0.032716	0.0214147	-0.0080002
1324	0.0133924	0.0195184	0.0119112	0.0356362	0.0307989	0.0003966	0.0095847	0.0159442	-0.0113649	0.0252657	0.0156955	-0.0091083
1340	0.0190825	0.0219165	0.0227489	0.0321964	0.0258531	0.0056019	0.0073436	0.0187606	-0.0041259	0.0264466	0.0129124	-0.0023157
1356	0.0155764	0.0202626	0.0187566	0.0191591	0.0251936	0.0005593	0.0057676	0.0240119	-0.0077122	0.0210204	0.0162209	-0.0077631
1373	0.0196677	0.0229194	0.0135464	0.0247291	0.0336537	0.0002289	0.0177839	0.0254702	-0.0124069	0.0193371	0.013111	-0.0077542
1389	0.0102644	0.0275081	0.0252063	0.0266596	0.0317743	0.0063549	0.0057289	0.0255059	-0.0081012	0.009436	0.0184755	-0.0026632
1405	0.0107173	0.0278386	0.0095241	0.0183168	0.0376658	-0.0076866	0.0037509	0.0279989	-0.0137907	0.0080159	0.0246082	-0.011718
1421	0.0094305	0.019015	0.0101853	0.0078933	0.0235484	-0.0049791	0.0069422	0.020264	-0.0110599	0.0116	0.0175421	-0.0131162
1438	0.0028252	0.0157199	0.0210614	-0.001285	0.0243297	0.0106336	-0.004688	0.0237859	-0.0080693	0.0022353	0.0155096	-0.0069306
1454	0.0122235	0.0222101	0.0253315	0.0162398	0.0296176	0.0108575	0.0071133	0.0218068	-0.0068876	0.0090446	0.0134151	-0.0035681
1470	0.0107484	0.0214523	0.029461	0.0229294	0.0389061	0.0115905	0.0059332	0.0196859	-0.0035764	0.0107683	0.0170635	0.0020617
1487	0.0143664	0.0222294	0.0297144	0.0225357	0.0306906	0.0091984	0.0035631	0.0217257	-0.0033654	0.0175553	0.0189249	-0.000473
1503	0.0178814	0.0206274	0.0203557	0.0165214	0.0389515	0.0157111	0.0080929	0.0266533	0.0013552	0.0168497	0.019549	0.003856
1519	0.0111498	0.0220445	0.0188022	0.0208074	0.0339629	0.0108658	0.0089599	0.0269074	0.0026867	0.0152401	0.0241127	-0.0025637
1536	0.0237521	0.024946	0.0192908	0.0260271	0.0279871	0.0046705	0.0169963	0.0251039	-0.0060965	0.0184138	0.0189356	-0.0051503
1552	0.0184832	0.0182049	0.0242313	0.0155923	0.0212856	0.0053472	0.0067063	0.0285853	-0.0067748	0.0119435	0.0175893	-0.0029644
1568	0.0107614	0.0214947	0.0198611	0.0146256	0.0321735	-0.0034588	-0.000426	0.026715	-0.0109643	0.0096263	0.0185146	-0.0016644
1585	0.0062615	0.0212692	0.0115149	0.017093	0.0334229	-0.0006039	0.007656	0.0240404	-0.0119283	0.0210102	0.0170361	-0.006071
1601	0.015278	0.0253312	0.0201786	0.0162794	0.0299081	0.0030349	0.0170249	0.0174181	-0.0097261	0.0268421	0.0172321	-0.0083225
1617	0.0098234	0.0166083	0.0205683	0.0175068	0.0239915	0.0004661	0.002096	0.0140438	-0.0101757	0.0176739	0.0112748	-0.0013332
1634	0.0170975	0.019135	0.014427	0.0167586	0.0333202	-0.0005999	0.0025726	0.0212938	-0.0059672	0.0182187	0.0140856	0.0009253
1650	0.0044348	0.024185	0.0105148	0.0120281	0.0323765	-0.0073846	0.0042886	0.0256307	-0.0146877	0.0085842	0.0158065	-0.0069394
1666	0.0083611	0.0186741	0.0165874	0.013289	0.0356489	0.004073	0.0073224	0.0181643	-0.0071457	0.0190897	0.0174421	-0.0009247
1683	0.0159506	0.0200363	0.0254864	0.0154447	0.03484	0.0105096	0.0090683	0.0205022	-0.0024476	0.0212999	0.0201489	0.0046575
1699	0.0180102	0.0184874	0.029953	0.0356283	0.0279644	0.0093275	0.0166634	0.0238217	-0.0050891	0.0227002	0.0189586	0.0008068
1715	0.0067949	0.0159319	0.0112311	0.0247683	0.0277879	-0.0104115	0.0119724	0.0228541	-0.0248768	0.014369	0.0150079	-0.0130642
1732	0.0123054	0.0275233	0.0240109	0.0274987	0.0336094	0.0069629	0.0117884	0.0251668	-0.0062829	0.0229742	0.0182759	0.0008391
1748	0.028916	0.0200576	0.0336135	0.0385493	0.0326696	0.0110313	0.018166	0.0269671	0.0047333	0.0313002	0.019999	0.0029179
1764	0.0012868	0.0241804	0.0154737	0.0245965	0.0328356	0.0032783	0.0077857	0.0265195	-0.0071207	0.0160312	0.0177898	-0.0113623
1781	-0.0003354	0.0180068	0.0186782	0.014669	0.0361235	0.0086851	0.0160236	0.0237892	-0.0119475	0.0076538	0.0195807	-0.0058983
1797	0.0231545	0.0181363	0.0328695	0.0289329	0.0285559	0.0021106	0.0189729	0.0223163	-0.0134969	0.0170963	0.0206144	-0.0064285
1813	0.0041677	0.0250316	0.0123265	0.0096886	0.0378252	-0.0014656	-0.0037098	0.0278186	-0.0164031	0.0047967	0.0198172	-0.0090055
1830	0.0076533	0.0210772	0.0153732	0.0293586	0.0378652	0.0038519	0.0127902	0.0244869	-0.0150083	0.0166008	0.0187911	-0.0037976
1846	0.0106599	0.0230616	0.0155076	0.023521	0.0350146	0.0028641	0.0107742	0.0178237	-0.0056672	0.0199672	0.014243	-0.0047926
1862	0.0115063	0.0189373	0.0130748	0.025249	0.0368705	-0.0003845	0.0225336	0.0215091	-0.0107559	0.0213977	0.0108802	-0.0073463
1879	0.009167	0.0202111	0.0202214	0.0354474	0.0387543	0.0070747	0.0144143	0.0229388	-0.0109013	0.0124362	0.017694	-0.0067186
1895	0.0121672	0.0293808	0.0154065	0.0272744	0.0409049	0.0041999	0.0156451	0.0263201	-0.0105855	0.0159585	0.0259993	-0.0008493
1911	0.0072905	0.0193568	0.0181618	0.0247209	0.0318963	0.002382	0.0163108	0.0169515	-0.0160876	0.0140744	0.0132399	-0.0042293
1927	0.0141111	0.0243495	0.0188678	0.0193493	0.0343573	0.0004289	0.0097553	0.0285499	-0.0115644	0.0101008	0.0186018	0.0004436
1944	0.0008549	0.0184449	0.0220067	-0.0034931	0.0311387	0.0068349	-0.0055924	0.0220497	-0.0084443	-0.004355	0.0175526	-0.0044527
1960	0.0058466	0.0227772	0.0139705	0.010502	0.0339061	-0.0055141	0.003288	0.0215243	-0.0114772	0.0066035	0.0162895	-0.0084785
1976	0.0150473	0.0140148	0.0213781	0.0090867	0.0281325	-0.0081686	0.0074942	0.0186126	-0.0127214	0.0056643	0.0115894	-0.0066516
1993	0.0190086	0.0200977	0.0145778	0.0192344	0.0286393	-0.0026348	0.0006946	0.0221042	-0.0073967	0.0144496	0.0150306	-0.0039263
2009	0.0122021	0.0234698	0.0264893	0.0192436	0.0357206	0.0123698	0.0042088	0.0245202	-0.0014418	0.0160015	0.0188981	0.004214
2025	0.0194071	0.0155204	0.0224718	0.0196469	0.0245526	-0.0021624	0.0171609	0.0175652	-0.0058464	0.0257427	0.017302	-0.0018524
2042	0.0114427	0.0184132	0.017364	0.0186215	0.022675	-0.00042	0.0066301	0.0248101	-0.0042958	0.0178853	0.0156471	-0.0064685
2058	0.0245435	0.0197193	0.0138308	0.0191564	0.0247865	0.0047271	0.00656	0.0218482	-0.0078614	0.017475	0.0142831	-0.0039593
2074	0.0113578	0.025294	0.0178189	0.0206359	0.0355437	0.0038102	0.0077861	0.0260683	-0.0158667	0.013953	0.020161	-0.0100688
2091	0.0179813	0.0157428	0.019099	0.0244551	0.0169917	0.0056279	0.0060988	0.0206216	-0.0076263	0.0136369	0.0116467	-0.0016492
2107	0.0098428	0.0203441	0.0158449	0.0261746	0.0331528	0.0104712	0.0058613	0.0222022	-0.0104739	0.0132148	0.0202519	-0.0028208
2123	0.0083264	0.0170303	0.0161747	0.0174994	0.0315119	0.000717	-0.0022528	0.0153287	-0.0155082	0.006249	0.0092724	-0.0078946
2140	0.0146308	0.0180772	0.0079061	0.0136407	0.0352895	0.0009043	0.0054629	0.0194052	-0.0186944	0.006215	0.0090165	-0.0087108
2156	0.0170151	0.0190061	0.0194748	0.0222217	0.0314373	-0.0027768	0.003578	0.0228317	-0.0122419	0.0093046	0.0150612	-0.0023873
2172	0.0080329	0.0190156	0.0136882	0.0140342	0.031152	0.0077561	-0.0032272	0.0230164	-0.0080982	0.0063235	0.0139457	-0.0013782
2189	-0.0005851	0.0212408	0.0101884	0.0124323	0.0256134	0.0040801	-0.0062124	0.018016	-0.0168173	0.0028706	0.0125743	-0.017893
2205	0.0046134	0.0261963	0.013948	0.0176468	0.036375	0.000935	0.0001379	0.0257522	-0.0112112	0.0112983	0.0147687	-0.0068192
2221	0.0132499	0.0230388	0.0104895	0.0126625	0.0344396	0.0008229	-0.0021234	0.0218162	-0.0152236	0.0135177	0.0139487	-0.0021749
2238	0.0002501	0.0200069	0.0211175	0.015506	0.0333117	0.008432	-0.0000086	0.0283077	-0.0157698	0.0171294	0.0142735	-0.0061871
2254	0.0043468	0.015738	0.0010034	0.0243532	0.0309019	-0.0086184	0.0152153	0.0210605	-0.0180417	0.0167585	0.0095292	-0.0134777
2270	0.0128689	0.0249107	0.0120466	0.0304888	0.0373468	0.0005219	0.0118422	0.0275995	-0.010989	0.0129304	0.0166069	-0.0079051
2287	0.0170726	0.0261934	0.015825	0.0281957	0.0377687	0.0063482	0.0083665	0.0235649	-0.0071871	0.0180169	0.0167664	-0.0066946
2303	0.0121482	0.0137778	0.024416	0.0222787	0.0247063	0.015868	-0.000338	0.0247589	-0.0043507	0.0048432	0.0130991	-0.0026842
2319	0.0142224	0.0126205	0.0157684	0.0077753	0.0286303	0.010467	0.0053011	0.0227845	-0.0086706	0.0053044	0.014113	0.0035741
2336	0.0082499	0.0223234	0.0164914	0.014177	0.0365374	0.0021349	0.0019619	0.0189313	-0.0105606	0.0120861	0.0173032	-0.0022557
2352	0.0122086	0.0225385	0.0146046	0.0140198	0.0415617	-0.0016851	0.005928	0.0305013	-0.0125629	0.0076857	0.0250607	-0.0125422
2368	0.0039388	0.0160046	0.0103538	0.0211475	0.0279818	-0.0006462	0.0090866	0.0216538	-0.0109086	0.0132787	0.015686	-0.011377
2385	0.0094406	0.0155062	0.0170671	0.0249823	0.0268611	-0.0006588	0.0107052	0.014853	-0.0149784	0.0146489	0.0147997	-0.0130292
2401	0.0150701	0.0170577	0.0190067	0.0281377	0.0314049	-0.0002572	0.0162782	0.0233471	-0.0140817	0.0121578	0.0128605	-0.0051498
2417	0.0217147	0.0208939	0.0178642	0.012241	0.0293427	0.0054965	-0.0010492	0.0282739	-0.0120381	0.0039746	0.0149642	-0.0011382
2433	0.0192404	0.0264077	0.0109616	0.0248291	0.0291388	-0.0022863	0.0076356	0.0226576	-0.0143745	0.0150713	0.0180808	-0.0098557
